# Supplementary material for: Testing the expectancy-disconfirmation theory: Geography, employment status and household size of local communities determine their perspectives of a local mine business in South Africa
Source: PLoS One. 2022 Jul 25;17(7):e0270815. doi: 10.1371/journal.pone.0270815 (PMC9312416; doi:10.1371/journal.pone.0270815)
Supplement: S1 Table — (XLS) [file pone.0270815.s001.xls]

## Sheet: Manamakgoteng
Data collection for the Manamakgoteng Community
Respondant No	Gender	Home language	Level of education	Professional occupation	Age	Ethinc Group	People living in the house	Distance from the mine	Residence time	Were you here before the mine came	If yes, are you Happy/Unhappy	Why are you feeling this way	If yes, Expectations from the mine	What did the mine promis you?	Did they fulfil the promise	If yes, list all services provided by the mine	Did they meet your expectations	Rank your level of satisfation	Negetive impacts you can link to the mine	With regards to health, please provide details	Additional notes	Feedback
5	Male	Setswana	Grade 7	Student	16	Mokgatla	7	27.6 Km	16	Yes	Unhappy	They don’t hire people and in this whole village there is only one clinic	Build more schools, The hospital is far, built more clinics, library, fix the roads, education and bursaries, street lights, sports facilities and feeding schemes at schools.	To hire people from the village	No. They hire people from outside the village			Dissatisfied	Crime frequency. The mine should assist many children drop out of school due to the conditions at home and the fact that their parents are unemployed and end up wanting to go look for jobs to provide for their famalies
22	Female	Setswana	Grade 12	Student	17	Mokgatla	4	27.6 Km	17	Yes	Happy	The mine will assist with reducing unemployment, even uneducated people get employment, they provide businesses in that way many young people are encouraged to go to school	Schools, provide books for school libraries, library - ecourage reading culture/book clubs, make other avenues to create jobs not onlt at the mine, provide support and classes for non science subject	Bursaries, learnerships and scholarships	No		No	Dissatisfied	Nothing		They should give extra classes. They only provide extra classes in one high school (Sedibelo High School? Why?). They are not transparent in disseminating information.
3	Male	Setswana	Grade 12	Student	18	Mokgatla	8	27.6 Km	8	Yes	Happy	The mine will provide jobs and reduce unemployment. Help the youth with jobs and alleviate drug abuse and mischieve	Employment of locals, burasries and education, mining companies shouldn’t want years of experience, the mine should provide traning for local people.	I have no knowledge of what was promised			They have not met my expectations	Morderately satisfied	Health issues. Some people are suffereing form TB due to enhaling polluteed air
17	Male	Setswana	Grade 9	Student	18	Mokgatla	5	27.6 Km	18	Yes	Happy	People will get employment and thusunemployment will be reduced	Acess roads, jobs/employment of laocals, education/bursary, street lights, water and recreational facilities	Build houses for people	No		No, they don’t hire locals, they discriminate based on who you are	Morderately satisfied	Nothing
16	Female	Setswana	HR - N6	Student	19	Mokgatla	6	27.6 Km	19	Yes	Unhappy	Beacause there isn't employment	library, roads-acess roads, jobs/employment for locals, employment/bursaries, street lights, local polices station	Bursaries and internships	No		No	Dissatisfied	To many strikes - Violence. Many people are forced to buy jobs - Pay money to get employed. R3500- R5000, People who aren't from here are to pay this money to get employed
10	Female	Setswana	Grade 12	Unemployed	20	Mokgatla	9	27.6 Km	20	Yes	Unhappy	We don’t have water and our roads are bad.	Hospitals, libraries, fix the road, employment of locals, street lights, watrer.	I don’t know			No	Morderately satisfied	Nothing		I think that the mine should provide us with water
21	Male	Setswana	N6 Business Management	Student	21	Mokgatla	5	27.6 Km	14	Yes	Happy	The mine will create employment oppurtunities	Schools, library, acess roads, job/employment of locals, street lights	Create employment and that there will be no nepotism	No		No, they hire people from outside and retrench locals	Morderately satisfied	Strikes - lead to violence in the community. Health issues	Tb and lung related illnesses
25	Male	Setswana	Level 2, Hospitality	Student	21	Mokgatla	6	27.6 Km	21	Yes	Happy	They are providinmg for the needs of the community	Hospitals, the clinics are far, library, jobs/employment of locals, education/bursary and street lights	Employment/ jobs	No		Yes	Highly satisfied	Crime frequency, there is a lot of mugging in the villages		When people submit their CV, then they train them and tell them they will call, but they never respond
20	Female	Setswana	Grade 11	Unemployed	26	Mokgatla	9	27.6 Km	12	Yes	Happy	They provide services for the community	Schools- renovate schools, Hospitals and clinics, library, acesses roads	I am not sure			No. Theres still a lot they should be doing	Morderately satisfied	Food prices, the recruitment process is not fair. They hire friends and family.
4	Male	Setswana	Grade 12	Unemployed	27	Mokgatla	5	27.6 Km	27	Yes! However, no public participation was done. Land dispute is what led to us knowing about the mine.	Unhappy	No SLP was done, no SLP in their website. There is no skills transfer for the local people, no training centre to teach the locals. The mine doesn’t outsource tenders to the community, no empowerment of local businesses, no entrepreneuship programs	Hospitals, library, roads, employment of locals, education and bursaries, Entrepreneurship programs and infrastructure.	Job creation	No			Dissatisfied	Crime frequency, food prices, cost of living.		No access road led to dust pollution. Child is on TB medication due to dust pollution. 3 times a day delivary vehicles for the mine pass here
27	Female	Setswana	N5, Financial management	Game manager at the casino	27	Mokgatla	3	27.6 Km	27	Yes	Unhappy	We as local people don’t get hired	Free house, library access roads, jobs/employment of locals, education/bursary and scholarships and internships	Employment	No		Only people who know people het hired -The recuitment process is baised.	Dissatisfied	Strikes- leads to violence. People don’t get hired. Contractors should hirte local people.
23	Female	Setswana	Grade 12	Unemployed	28	Mokgatla	6	27.6 Km	5	Yes	Happy	It is going to reduce unemployment.	Schools- increase the number of school, hospitals - increase the number clinics, access roads, education/bursaries, street lights, learnships + internship and help clean the villages.	Learnships and internships	No		No	Morderately satisfied	There is bribary when it comes to the recruitment processes. Experienced people are the only ones getting hired. They only hire people of ages 18-35, after 35 they don’t hire, what happens to these people.
24	Female	Setswana	Grade 12	Unemployed	29	Mokgatla	5	27.6 Km	29	Yes	Unhappy	We don’t get hired, they hire people from outside we struggle to get jobs	School- Help our schools, hospitals - build closer clinics, jobs/employment for locals, education/bursary, recreation and sports facilities, skills development for local, help orphages.	Decrease unemployment	No			Dissatisfied	Prostitution young girls sleep with men from the mine. It's a way to make money - They pregnant young girls.		There is unfair recuitment people get hired without following proper procudures of the job forum
2	Male	Setswana	Grade 12	Miner - Team supervisor	35	Mokgfatla	6	27.6 Km	35	No. I knew nothing	Unhappy	There is to much politics. They hire people who arent from the mining village. Too many strikes, due to labour tranfer. Skills should be transferred to locals.	Schools, Hospital, library, acsses roads, employment for locals, education and bursaries. Create employment so that they will bulit their houses	Nothing was mentioned, everything was done decreetly	No		No	Dissatisfied	Mine increase unemployemnt, crime frequency, health issues (TB, silicoses ). They arent fixing our schools.
7	Female	Setswana	Grade 12	Unemployed	35	Mokgatla	8	27.6 Km	35	Yes	Unhappy	People who getv hired arent from around. Today its up to 5 days that we don’t have water. (24-31 March nb date of interview). There are no street lights and our roads are bad	They should help Schools- lack of rescources, hospital - Clinics are in a bad state, they are short staffed, no medicine, employmenyt of locals, eductaion and bursary, develop the village and construct street lights	Street lights and tarred access roads	No			Morderately satisfied	Violence and strikes due to the mine employing people from outside, the mine doesn’t provide enough bursaries.
28	Male	Setswana	Form 3	Construction	45	Mokgatla	4	27.6 Km	45	Yes	Happy	They created employment, helps the community with developments.	Free house, for the needy, hospitals and clinics, access roads, jobs/employment of locals, street lights, assist the needy and elderly, encourage youth in education and training facilituies (Skills development)	Build Kgamanyane High School and employment	Yes they built the school, but there is still no jobs	Kgamanyane high school	Yes	Morderately satisfied	Strikes and violence due to unfiulfilled promises		I haven't seen most of what was promised
13	Female	Setswana	Grade 12/Hospitality course	Unemployed	46	Mokgatla	6	27.6 Km	26	Yes	Happy	Mines bring employment	Hospital - another clinic will do, library, roads - Internal roads, especially pavements to schools, water, skills developmengt for elderly people and street lights.	Employment	No		No they havent done anything	Dissatisfied	Strikes, due to the mine employing people who aren't indeginous people. Crime frequency - They broke into our house in January - Plasma TV, steal cables and metal caps
15	Female	Setswana	Std 8	Unemployed	47	Mokgatla	4	27.6 Km	47	Yes	Happy	It would decrease the unemployment levles	Schools- Renovate, roads - acess roads, jobs/ employment of locals	Build RDP houses, develop the community	No		No, They haven't done anything	Morderately satisfied
11	Male	Setswana	Std 10	Unemployed	48	Mokgatla	1	27.6 Km	48	Yes	Unhappy	To much redtape in the mine when it comes to employment	Schools, hospitals, internet and sports facailities for the youth	Employment	Yes	People did get jobs, but most of them are now retrenched	Yes	Morderately satisfied	Explosions from the mine and high unemployment rate
12	Male	Sestwana	Std 5	General jobs	48	Mokgatla	7	27.6 Km	48	Yes	Unhappy	They don’t hire people	Schools, hospitals, roads, employment of locals, education/ bursary and projects	To better the lives of the people	No			Highly satisfied
29	Male	Setswana	Std 9	Unemployed	48	Mokgatla	4	27.6 Km	48	Yes	Unhappy	They don’t assist the community in any way	School - assist local schools, hospitals and clinics -employ more staff, job/emlpoyment of locals, education/bursary - Scholarships and assist people with special needs	Not aware	No		No our children are still unemployed	Dissatisfied	Culture of alcholism - To many tarvens. People are stealing our electronic appliances
32	Male	Setswana	Grade 10	Odd jobs	49	Mokgatla	7	27.6 Km	49	Yes	Unhappy	They don’t develop our community, they have age restrictions when hiring people aged (35 and above) don’t get hired	Schools- Renovate existing schools/ free education, Hospitals - efficient hospitals - clinics here are not 24 hours they operate from 6:00am-5:00pm and weekends they don’t operate, access roads, education/bursary, deveop the village, provide water and elecricitry, toilets, build vchurch buildings and street lights	Employment and betetr lives	No		No	Dissatisfied	High levels of unempoyment and age restrictions
30	Male	Setwana	Grade 12	Defence -SANDF	50	Mokgatla	4	27.6 Km	50	Yes	Unhappy	We are not happy with the services that they should be providing	School - Instead of bulding new schools, schools are closing. Hospital and more clinics, library, access roads, use abandond buildings for skills development - Create employment	They said that they would develop the village - They should atleast construct the roads, schools and clinics.	No		No	Dissatisfied	Crime frequency - Due to large population. They come in while people are sleeping. They stole our flat screen TV last year (2017).
26	Male	Setswana	Form 3	Unemployed	52	Mokgatla	2	27.6 Km	52	Yes	Happy	They will provide jobs for the youth	Hospitals and functional clinics, access roads, jobs/employment of locals, skills development centres/ hand work, street lights - to much crime and water	I cannot remember	No		No, they havent done anything	Dissatisfied	Crime frequency, people get mugged, too many people who we don’t know in the community
34	Female	Setswana	Form 3	Unemployed	52	Mokgatla	5	27.6 Km	52	Yes	Happy	Our children will get employed	School, renovate school, hospital - Clinic, library, access roads, job/empoyment of local, education/ bursaries, make dam for animal to drink water.	Clinic	No		No! They youth is uempoyed	Morderately satisfied	Strike - Violence, burning of property
18	Male	Setswana	Std 4	PTV	53	Mokgatla	5	27.6 Km	28	Yes	Unhappy	There is a lot of corruption	Schools, hspitals and clinics, roads	Employ local peopel	No		No, They never fulfil promises	Morderately satisfied	Nothing
14	Male	Setswana	Std 5	Unemployed	54	Mokgatla	5	27.6 Km	42 Since 1976	Yes	Happy	They will hire our children and local people	Schools, hospitals and clinics, water, develop the village and a creache for young children	Road construction and water	No		No	Morderately satisfied
6	Female	Setswana	Std 6	Unemployed	55	Mokgatla	8	27.6 Km	17	Yes	Happy	Most of our children are employed. Even if it’s a few.	Schools, there are not enough clinics, the available ones close at night. Access roads, employment of local people the youth is struggling, education/bursary, they should assist orphans and child headed families, street lights and water. We havent had water for two weeks.	I don’t know what was promised. The community meetings are aways a secret				Morderately satisfied	None
8	Female	Setswana	None	Unemployed	55	Mokagtla	5	27.6 Km	55	Yes	Unhappy	Our children are still unemployed	Schools, renovate the old ones, hospitals, libaries, access roads, employment of locals and education/bursary	I don’t know			Not satisfied at all	Dissatisfied	Crime frequency and the hiring of people who are from outside the village.
33	Female	Setswana	Std 6	Odd jobs	55	Mokgatla	5	27.6 Km	55	Yes	Unhappy	We don’t benefit in anyway. They don’t help us with anything	Free houses, schools- renovate schools, the school I went to my children use the same old school, library access roads, educaion/bursary, parks recreational facilities, sports facilities, transport for children to go to schools,, private transport is expensive	Roads, street lights	No		No	Dissatisfied	Nothing I can recall.
31	Male	Setswana	Std 8	Warehouse	56	Mokgatla	5	27.6 Km	56	Yes	Unhappy	We still have a lot of needs in the village, no access roads youth is unemployed.	Schools, hospitals -clinics the village is huge, education/bursary, skills development centre - Catering for non mine skills	Nothing	No		No! They need to do more	Morderately satisfied	Crime frequency, food prices, disruption of social cohesion, culture is changed and bto much immigration into the village
1	Male	Setswana	Grade 10	Pensioner	69	Mokgatla	5	27.6 Km	69	No	Happy	The mine will provide jobs for our children, the mine will also help to alleviate poverty and unemployment.	Hospitals, help renovate our clinics, access roads, jobs for locals education/bursary and built houses for their employees	I don’t know what was promised	No		No	Morderately satisfied	Food has become expensive, confict between locals and people who are not from the village. It is believed they they are involved in rape crimes
9	Female	Setswana	Higher primary teachers course	Retired teacher - Pensioner	70	Mokgatla	3	27.6 Km	70	Yes	Happy	Our children will be employed	To assit communities with basic needs, renovate and built schools, hospitals which are fully functioning, library, roads, employment of locals, education and bursaries, build churches, recreational and sporting facilities in order to sotp the youth from going to clubs and drinking	I don’t know			Not happy we don’t see anything they did	Morderately satisfied	To many new/foreign people living in the community. They disrupt social cohision, the village has really changed
19	Female	Setswana	Std 1	Pensioner	76	Mokgatla	9	27.6 Km	76	Yes	Unhappy	People are still unemployed, they ask our children to pay bribes in order for ythem to be employed. I don’t even have the money	School- Schools are full, many students fail due to full class rooms. Hospitals are far - When we hire transport to the hospital the charge R1000+. The clinics don’t have ambulances. Employment of locals. They must hire matriculants and non matriculants. Because the children who are not hired resort to crime. Street lights, People are killed and raped in the night. we need water in the village	They said they would built people houses	No		No. They have done nothing	Dissatisfied	Rape, crime frequency - on the 14 Feb 2018 they stole all my goats (28), people are unemployed and now they are stealing from us , prostitution, people from outside the village are causing confusion, they impregent young girls and leave the children fatherless, loss of social cohesion and people are being murdered		All these people depend on my pension grant of R1600 (7 grand children and great grandchildren) Some people payed the R 2000 bribe to work in gthe mine but they are still unemployed

## Sheet: Lesetleng
Data collection for the Lesetleng Community
Respondant No	Gender	Home language	Level of education	Professional occupation	Age	Ethinc Group	People living in the house	Distance from the mine	Residence time	Were you here before the mine came	If yes, are you Happy/Unhappy	Why are you feeling this way	If yes, Expectations from the mine	What did the mine promise you?	Did they fulfil the promise	If yes, list all services provided by the mine	Did they meet your expectations	Rank your level of satisfation	Negetive impacts you can link to the mine	Feedback
1	Male	Setswana	Grade 10	Capentary	21	Mokgatla	5	14.7 Km	16 years	yes	Unhappy	Blasting cracks our houses, trucks damage the road	Renovate schools, hospitals, Access roads, Employment of locals and street lights	Promised jobs	No		No	Dissatisfied	They employ member who arent from the community	625423992
2	Female	Setswana	Grade 12	Student	25	Mokgatla	3	14.7 Km	17 years	yes	Unhappy	Recuitment process is unfair, based on who you know. 2015 the mine took us to ambulance school after completing the course they went to hire netcare employees	Schools-improve and invest in education, a 24 hour clinic, the clinic operates from 8-15:30, they are short staffed, acess roads, library, employment of locals, hire the youth after training them, empoer small businesses, sports and recreational facilities	Employment at the mine	No		No	Dissatisfied	Civil unrest, due to unemployment - Violence in the community, Community memebers are fighting amongst themselves. Employed in the mine and those unemployed fight a lot	0797107362/ mmolawaot@gmail.com
3	Female	Setswana	Grade 12	Nurse	53	Mokgatla	4	14.7 Km	53 years	yes	Happy	They would create job opportunities	Renovate schools, roads, education	Job opportunities	No		No	Dissatisfied	Road accidents - Too many cars on the road
4	Male	Setswana	Grade 6	Unemployed	53	Mokgatla	3	14.7 Km	53 years	yes	Unhappy	Since the mine is on our soil we need to benefit, currently we are not benefiting. They removed us from our agricultural land. Forceful removal.	Schools, hospitals, clinics, Access roads, Jobs and water.	The mine never promised us anything	No		No	Dissatisfied	Cattle used to graze - they will die when drinking polluted water, no access roads to mine, no more borehole water, blasting produces dust - air pollution	0799872670/
5	Male	Setswana	STD 6	Pensioner	66	Mokgatla	2	14.7 Km	66 years	yes	Happy	The mine will create job opportunities for youth abd also help the community	Development - infrastructure, clinics, access roads, water	I am not aware of any promises, all they said that children would work	No		No	Moderately satisfied	No that I know of
6	Male	Setswana	Grade 11	Unemployed	26	Mokgatla	4	14.7 Km	26 years	yes	Unhappy	There is still unemployement in the mine, we don’t benefit nothing from the mine	Renovate schools, Hospitals, Fix the road they use to the mine, jobs, training centre for mine related courses	Employement	No		No	Dissatisfied	Blasting at the mine - our houses are cracking, destroying our roads, their trucks use this road
7	Female	Setswana	STD 6	Unemployed	52	Mokgatla	8	14.7 Km	40+ years	yes	Happy	Decreased unemployement	Renovate schools, clinics, access roads, office - Nearer service	Employement	Yes	I know someone who works in the mine	Yes	Highly satisfied	Houses are cracking due to blasting
8	Male	Setswana	Grade 12	Shop keeper	48		2	14.7 Km	48 years	yes	Unhappy	I don’t see the benefit - Develop the community	Enough school, Hospitals, Pave access roads, jobs, Renovate the graveside, Community hall	Hire local residents/ people, University students would be given bursaries	No		No	Dissatisfied	Houses are cracking due to blasting, Roads are damaged by many cars from the mine
9	Female	Setswana	STD 7	Unemployed	63	Mokgatla	3	14.7 Km	30 + years	yes	Unhappy	They don't do anything for us. They don't take care of us.	Schools, Hospitals are an issue - Travel to rustenburg, Access road - To be able to get through easily, Education, No water, No drainage systems, They brought a water tank they closed it	Employement - But our children are educated	No	Tenders are not meant for certain people - People of money Moses Kotane	No	Dissatisfied	To many foreign people who come from afar, crime frequently.
10	Male	Setswana	STD 6	Pensioner	73	Mokgatla	3	14.7 Km	73 years	yes	Unhappy	We were never informed we don’t benefit anything our house are even cracking	Schools, Hospitals, Library, Road, Access roads, Jobs, Street lights.	They didn't promise anything	No		No	Dissatisfied	Houses are cracking due to blasting, They bring us people who are foreigners who steal and cause, Problem in the village
11	Male	Setswana	Grade 11	Student	16	Mokgatla	5	14.7 Km	16 years	yes	Unhappy	When I finish school I want to get employement, looking at the way things are going.	Schools, Jobs,Education	Employement	No		No	Dissatisfied	Unemployement, the mine hire foreign labour force
12	Female	Setswana	Grade 12	Unemployed	23	Mokgatla	8	14.7 Km	23 years	yes	Happy	Job opportunity, decreased unemployement.	Free house, Hospitals, Roads access roads, Education, Water	Better houses - Removed people from the mine, Location and promised them houses	No		No	Moderately satisfied	Blasting, Air pollution - Dust particles, Noise pollution
13	Female	Setswana	Form 2	Pensioner	74	Mokgatla	7	14.7 Km	since 1978	yes	Happy	Our children are working, Not everyone can get the information of bursaries	Hospitals, Jobs, Drainage system which caters for community, Once in a year - Reimbursed for removal from agricultural land, Forced removal	I don’t know	No		No	Moderately satisfied	I don’t remember anything	604223420
14	Male	Xhosa	Basic boiler maker	Maintenance in the mine	39	Xhosa	5	14.7 Km	4 years	yes	Unhappy	I have been doing contrat jobs for four years and we could loss jobs any way	Schools, Clinic, Hospitals, Education, Mining collage - Mining related courses, Internships	I don’t know of promises	No		No, Contract workers arent taken care of on firther development. Employees arent treated properly	Dissatisfied	Forced removal	721034057
15	Male	Setswana	Diesed Mechanic	Unemployed	36	Mokgatla	2	14.7 Km	36 years	yes	Unhappy	I am unemployed, we get contract jobs not permanent. People who get hired are not from the village	Schools, Hospitals, Clinics, Roads - Access roads, Jobs, Subsidise electricity - Mine uses a lot of electricity, Skills development	I don’t remember	No		No	Dissatisfied	Cows are drinikng polluted water - Cows leaves dred	607513674
16	Male	Setswana	Grade 10	Student	16	Mokgatla	7	14.7 Km	16 years	yes	Unhappy	People are promised learnership and they don’t get them. They had said they would fix cracks they didn’t do it.	Renovate schools, Library, Access roads, Jons	Employement, Fix cracks in the village (Houses)	No		No	Dissatisfied	Mine effleunt contaiminate water - Rivers, When they blast and crack the houses
17	Male	Setswana	Diploma	Unemployed	28	Mokgatla	1	14.7 Km	2 years	yes	Unhappy	They hire people who arent indeginous	Access road village, Street lights, Upgrade sports fileds, Hire locals	Employement	Yes	Provided employement when they started. They only hire if we strike.	Not fully	Moderately satisfied	Houses near the mine arent safe - During blasting they shake, Road isnt tarred, Support local houses with electiciry
18	Male	Setswana	Grade 12	Student	18	Mokgatla	3	14.7 Km	18 years	yes	Unhappy	They pollute our water and rivers, where cows are drinking water, Houses are cracking due to blasting	Renovate schools, Library, Roads, Renovate houses, Sports grounds plus facilities	Fix our schools, Install water in the village, Fix cracking	No		No	Dissatisfied	Destroyed people houses, some people even moved. Air pollution - Health issue. They ruin houses due to blasting	624788431
19	Male	Setswana	Grade 10	Student	17	Mokgatla	7	14.7 Km	17 years	yes	Unhappy	They promise people jobs and they don’t fulfil the promise	Free house, Fix schools, they are old without facilities, In the village , Jobs, Fix the cracks	Fix the cracks, Employement	No		No	Moderately satisfied	They polluting water that cattle drink - cow die. They blasting - Houses are cracking	638247116
20	Male	Setswana	Grade 10	Student	16	Mokgatla	5	14.7 Km	16 years	yes	Happy	Opportunities for jobs, help people who are poor.	Schools, Library, Roads, Jobs, Recreational facilities, Sports fileds, Buy sports gear for the village youth, Hall, Maths extra class	Create employement	No		No	Moderately satisfied	None
21	Male	Setswana	Grade 12	Unemployed	46	Mokgatla	5	14.7 Km	46 years	yes	Unhappy	No employement, houses are cracking. We don’t benefit from this mine.	Fix our houses when are cracked, Access road, Jobs, They only include maths and physics, Street lights	Employement, Benefit for local people, Monthly each household will receive compensation from the mine	No		No, no relationship with the mine.	Dissatisfied	Cable theft in the village, No employement
	Male	Setswana	Building Diploma	Building Inspector	42	Mokgatla	1	14.7 Km	42 years	yes	Happy	Job opportunities	Schools, Hospitals, Roads, Jobs, Schools for hand work	Not sure of anything	No		No, only jobs are provided nothing else	Moderately satisfied	Not sure
22	Male	Setswana	STD 6	Pastor	67	Mokgatla	2	14.7 Km	67 years	yes	Happy	Youth will be employed	Proper schools, Hospitals, Jobs	Nothing was said	No		Yes	Highly satisfied	Crime frequently
23	Female	Setswana	NQF L4	Unemployed	24	Mokgatla	8	14.7 Km	24 years	yes	Unhappy	We not benefiting from thrm, even bursaries.	Schools, Clinics, Access road, Jobs, Education, Street lights, Improve infrastructure	Reduce unemployement	No		No	Dissatisfied	Cracking houses - Blasting, Cows/livestock die due to drinking polluted water, Roads are damaged by their trucks
24	Female	Setswana	Level 2	Unemployed	27	Mokgatla	5	14.7 Km	27 years	yes	Happy	Provide employement	Access roads, Education, Learnerships	I don’t know anything	No		No	Moderately satisfied	Our houses are cracking. They should be fixing the roads because they using them - Big trucks
25	Female	Setswana	Grade 11	Student	18	Mokgatla	4	14.7 Km	18 years	yes	Happy	Job opportunities	Access road, Education, Street lights, Recreational facilities	Employement	No		No	Moderately satisfied	They stealing, looting shops
26	Female	Setswana	Grade 12	Unemployed	35	Mokgatla	2	14.7 Km	35 years	yes! I don’t know about its operation	Unhappy	They are mining on our land, yet they don’t hire indeginous people	Schools, Hospitals, Library, Jobs, Education, Develop the village, Street lights	Local people will be employed, Fix our houses.	No		No	Dissatisfied	There is a disturbance of social cohision - Immigration
27	Female	Setswana	STD 5	Pensioner	72	Mokgatla	7	14.7 Km	72 years	yes	Unhappy	Main road, they speed. They will kill our children. Overtaking. We want access roads, into the village - Clean the main road	Schools, Hospitals, Library, Roads, University closer to us, Street lights	Employement for locals - Before we employ from outside we will hire locals. Mine - Is in our agriculture land	No		No	Dissatisfied	The motorist travel at high speed. They killing our children - Increase the road, speed humps. They took our agriculture land. They should help the needy
28	Male	Setswana	Grade 11	Unemployed	22	Mokgatla	5	14.7 Km	22 years	yes	Unhappy	We are still unemployed, the houses crack when they blast, our roads are damaged	Schools, Hospitals, Access roads, Jobs, Develop the village, Recreational facilities - Entertainment	I am not sure	No		No	Moderately satisfied	Agricultural land was taken away
29	Male	Setswana	Diploma	Unemployed	21	Mokgatla	6	14.7 Km	21 years	yes	Unhappy	They don’t deliver services	Hospitals, Library, Jobs, Recreational facilities, Support groups	Job creation, Fund small business	No		No	Dissatisfied	The miners make young girls pregnant in the village - Increase population
30	Male	Setswana	Grade 10	Student	18	Mokgatla	2	14.7 Km	18 years	yes	Happy	Mines bring employement	Jobs, Education	Not that I know of	No		Yes	Moderately satisfied	They still don’t employ people
31	Female	Setswana	Grade 12	Unemployed	40	Mokgatla	6	14.7 Km	8 years	yes	Unhappy	We don’t get hired, they hire only people who arent from here. We are not benefiting	Fix our houses cracking due to the mine, Proper schools, Hospitals, Jobs, They need to be accessible	Employement, Develop the village	No		No	Dissatisfied	None

## Sheet: Moruleng
Data collection for the Moruleng Community
Respondant No	Gender	Home language	Level of education	Professional occupation	Age	Ethinc Group	People living in the house	Distance from the mine	Residence time	Were you here before the mine came	If yes, are you Happy/Unhappy	Why are you feeling this way	If yes, Expectations from the mine	What did the mine promis you?	Did they fulfil the promise	If yes, list all services provided by the mine	Did they meet your expectations	Rank your level of satisfation	Negetive impacts you can link to the mine	Please provide details	Additional Notes	Feedback
25	Male	Setswana	Grade 12	Student	18	Mokgatla	4	24Km	18	Yes	Happy	People will get employed	School (better schools), Hospital (Clinics), Roads (access roads)	I am not sure	No		No	Morderately satisfied	Health issues - People fall sick, due to pollution produced by the mine.
14	Male	Setswana	Diploma in Marketing Management	Unemployed	22	Mokgatla	7	24Km	22	Yes. Found out in 2013	Unhappy	I havent seen CSR programs. When there are projects they are given to people who arent people from the community. Most of the bursaries are for only science qualifications.	Schools, library, jobs/employment of locals, Recreational facilities, funding schools to improve their curriculum and facilities, supply all schools with internet. There is no place to source for information. Need to listen to the youth and fund youth initiatives	No				Dissatisfied	Alcohol abuse - The mine should educate people about finacial responsibility and alcohol abuse. Conflict - Civil unrest , people are burning and vandelising properties			0818016848/Thabangmadisa7@gmail.com
23	Male	Setswana	Grade 12	Student	22	Mokgatla	5	24Km	22	Yes! I knew about it at a career exhibition	Happy	People get bursaries from the mine. I have friends who went to varsity - There are also learnerships they offer grade 12 students	Infrastructure - Entertainment facilities, training centres fr people who didn’t finish matric for skills development, Schools, Library, Roads, Education	Employment	No		No	Morderately satisfied	Corruption - There is a lot of bribary at the mine, Blasting from the mines crack houses, Violence resulting from strikes, Teenage preagnancy - They sleep with older men for money - Mine workers children start being disobidient, Crime frequency, Food prices, cost of living
6	Male	Setswana	Grade 12	Student	23	Mokgatla	6	24Km	23	Yes	Unhappy	I heard that they took agricultural land, people who deserve jobs arent given jobs - corruption	School- Renovate schools, library, access roads, education/bursary (they shouldn’t limit the number of bursaries), Employ 60% from the surrounding communities, recreational facilities, street light	I don’t know what was promised	No		No	Dissatisfied	They damage the roads with their trucks, crime frequency - People mugs those who work in the mine (discouraged job seekers), Prostitution (Young girls become dependent on the men who work at the mine), Noise pollution (Disturb students and otehr forms of productivity)and air pollution and health issues	Asthma - lung related illnesses, hearing disabilities
9	Male	Setswana	Grade 12	Unemployed	23	Mokgatla	7	24Km	23	Yes	Unhappy	Mostly only a few people from the community work in the mine - most of the labour force is not froom around.	Schools - Renovate schools, jobs/employment of locals, education/ bursary.	Promised people jobs	No			Dissatisfied	The trucks destroy our roads.
10	Male	Setswana	Grade 12	Student	23	Mokgatla	5	24Km	23	Yes	Unhappy	It has never benefited me. We havent seen changes and recreational facilities. They don’t even assist local schools	Schools, access roads, employment of locals, education/bursary, fund schools, recreational facilities, sports fields for children and youth and street lights.	Nothing	No			Dissatisfied	Inroduction of drugs - affecting the youth
22	Male	Setswana	Grade 12	Unemployed	25	Mokgatla	3	24Km	25	Yes! I know about PPM	Unhappy	I am unemployed, they hired people who arent locals	Mix the Labour force of local people + people who arent from here., Schools, Hospital (we want a local hospital), Roads (Access roads)	They said they'd employ local people + mix them with people, Road infrastructure	No		No	Dissatisfied	Crime frequency, food prices, cost of living, health issues	Aids, TB, lung related issues
12	Male	Setswana	Grade 12	Student	26	Mokgatla	6	24Km	20	Yes	Unhappy	People don’t follow procedures at the mine, they hire people they know. I have sent my CV several times they don’t hire me. They want us to pay money to get jobs	Schools, access roads, employment of locals, education/bursary, fund schools. The stadium was to build to the correct standards	Not sure	No			Dissatisfied	Crime frequency , food prices. Peoples land was taken from them, animals cant grace freely			0633844149/Therealtimz-own@outlook.com
24	Male	Setswana	Grade 11	Jobseeker	27	Mokgatla	6	24Km	27	Yes! I knew about it.	I am unhappy	I am unemployed, they hired people who arent locals	Create job opportunities	Development of the village, Education + business, Mass lights, Roadsin the villages	No		No	Dissatisfied	Young girls are included with guys who work at the mine		They should include an unemployment fund so that the unemployed can survive
19	Female	Setswana	Grade 12	Unemployed	28	Mokgatla	4	24Km	21	Yes	Unhappy	They don’t hire local people.	Theyshould employ the youth in the village, educationa/ bursary	Not that I know off	No		No	Dissatisfied	Nothing		The mine should provide access road. The roads are bad. Community lights would also assist.
1	Female	Setswana	Grade 12	Unemployed	28	Mokgatla	4	24 Km	28	Yes	Happy	Development of youth and employment	Hospitals, access roads, education/bursary, not to take us as general workers, skills development	Hire 75% of locals, 25% non locals	No	Fixed schools	Yes	Morderately satisfied	Disputed among the youtrh, those that are employed and those who are unemployed
15	Female	Setswana	Tartiary qualification	Unemployed	29	Mokgatla	10	24Km	29	No	Unhappy	They bring in their own work force - 90%, they don’t employ locals. Locals should benefit, like learnership etc.	Schools, renovate existing schools, hospitals, library, roads (trucks destroy the roads).	Not sure.	No			Dissatisfied	Food prices; cost of living; to mant strikes - destroy infrustructure and rent is very expensive			0713450140/lirantheledi@gmail.com
27	Male	Setswana	Diploma	Proccesor (Mine)	29	Mokgatla	2	24Km	29	Yes	Unhappy	They damage our roads, they don’t do my thing for us.	Fix roads, install lights in the village, Schools, Roads (access roads) Jobs, Education	Employment	No		No	Dissatisfied	Rape, People are smoking drugs, Unemployment causes house break in		They employ their own people
26	Male	Setswana	Matric	Rock drill operator (mining)	31	Mokgatla	4	24Km	31	Yes! But I didn’t know about the establish	Happy	Mine has come with job creation	Hospital - Build a hospital in the village - We need even more employees, Jobs - Provide jobs	Job creation, Build people houses in the community	No		No	Morderately satisfied	Crime frequency, Prostitution, Health issues	Hiv + Aids
4	Female	Setswana	Grade 11	Unemployed	32	Mokgatla	7	24Km	32	Yes. I heard from people	Happy	Most people especially the youth will get employment	Hospitals, jobs/employment of locals, education/bursary, better roads	I don’t know anything	No			Morderately satisfied	Health issues	TB and related lung illnesses	Generally I am satisfied most of the youth can get promises and eventually get employment. Honestly they hire locals
11	Female	Setswana	Grade 12	Casual worker	32	Mokgatla	4	24Km	32	Yes	Unhappy	I don’t know how many % of local people are employed in the mine. We don’t work, there is no development (Infrastructure).	Free houses/ RDP houses, acess roads , employment for locals, education/bursary and community lights for safety.	I don’t know	No			Dissatisfied	Crime frequency - Unemployment leads to the community issues we face		Mine should atleast built a skills training centre so that local people can have the necessary skills for work.
21	Female	Setswana	Diploma in Marketing	Construction	35	Mokgatla	5	24Km	9	Yes! As a business person I tend to know what happens in the mining	Happy	Because local youth can het jobs, as business people we can get business prospects/nvestments in Moruleng	Schools - Proper schools, hospital - we don’t have a hospital (People come from far to Moses Kotane in Ledig which people charge R2000, sometimes people die on their way to the hospital), access roads in the village, jobs/employment of locals, education/bursary, establish traning centres (Skills development), ensure taht the training facilities are accessible. Open procument to black people, not …	Employment	No, the rate of strike in the community paints a different story		No they havent met my expectations - They don’t support local businesses	Morderately satisfied	Prostitution, cost of living and health issues. Strikes leads to violence. Lack of better school infrustructure, no resources centre. There is nothing to do for sports, the violence will end if the mine meet the promises they made to the community	Spread of HIV through prostitution		0729407225/kelebogile.tshukudu@gmail.com
5	Male	Setswana	Std 10	Mine worker	35	Mokgatla	7	24Km	32	Yes	Happy	I am employed	Free houses/ RDP houses, acess roads especially to schools, jobs/employment of locals, education/ bursary, street lights, skills development facilities (Computers etc), recreational facilities to aviod tarvens, sports facilities, provide housing for mine employees so that they don't rent	Renovate schools, employment	They only do the work partially. The would build only two class rooms and stop.		No	Dissatisfied	Roads are bad due to a lot of cars and trucks going to the mine.		There is a lot of unemployment in the village
29	Male	Setswana	Technical workshop	MBR - Motor body repair	39	Mokgatla	8	24Km	39	Yes	Happy	Because the mine would create job opportunities	Agricultural skills to farm and plant, Hospital - hospital in the village, increase the number of clinics in the village, job/employment of locals , water, fences for the elderly and renovate their houses, provide buses to take children to school, create employment for the youth outside the mine, training centre for the mine related causes and skills development	Employment, bursaries and tenders	No		No they didn’t meet my expectations, they only built two clinics in lesetleng and moruleng.	Morderately satisfied	Peoples houses are cracked, damaged our roads by using heavy trucks on them, everytime at the mall the truck turns it damages pipes the burst pipes leak and affect the network and health issues.	TB and lung related illnesses	PPM - Profile to penalbeat local cars/mine vehicles. They can then hire people who my company will skill. Provide the youth with skills. Building and construction and basic motor mechanics
2	Female	Setswana	Grade 12	I am Unemployed, I resigned from the mine after working for the mine for 10 years.	40	Mokgatla	4	24 Km	40	Yes, there was public consultation	Unhappy	The mine belongs to the Bakgatla people, yet they don’t employ the local people	Jobs/employment of locals, education/bursary.	Provide jobs for locals, promised burasries for students and access roads	No		No they didn’t do any thing	Dissatisfied	Nothing		Addrssing the issue of unemployment, they didn’t meintion SLPs to us. They didn’t conduct a social impact assessment	785716352
16	Female	Setswana	Tartiary qualification	HRM	41	Mokgatla	6	24Km	37	Yes! Meetings were held.	Happy	Job opportunities	Access roads, library, employment of locals, set up street lights 0- the village is too dark	I am not sure	No		No they have not met my expectations	Morderately satisfied	Rape and crime frequency			0834339629/lilly.phefo@angloamerican.com
20	Female	Setswana	Grade 11	CWP	42	Mokgatla	4	24Km	17	No	Unhappy	No job creations. They doing nothing in the community, lack of proper roads and our children don’t get jobs	Hospitals - We really need one, access roads, jobs/employment of locals, education/bursary, we have to hire transport to the hospital in case one falls sick in the night. Round abouth R1000, sometimes they can ask for R500	Not sure	No		No, I havent seen anything that they have done	Morderately satisfied	Health issues	Tb and air pollution
7	Female	Setswana	Grade 12	Unemployed	43	Mokgatla	6	24Km	35	Yes	Unhappy	The mine being here doesn’t assist us in any way. I am still unemployed - some people pay to get jobs and some are hand picked for jobs	Schools, hospitals (Moses Kotane Hospital is far , most people die while sick because they can afford thransport for +R1000), access roads (the mine vehicles demage our roads), employment of locals, education/burasries and street lights	Not sure	No		No	Morderately satisfied	Prostitution - Most unemployed girls throw themselves at older men for money. Health issues - Roads are dusty (Could lead to lung related issues, when it rains we don’t go to church because the road is muddy and the bus cannot use it)	Sewages make us sick - TB, lung related issues which also led to my friends death
18	Male	Setswana	Grade 12	Self employed	47	Mokgatla	4	24Km	47	Yes, but I was not informed or know about it. I saw trucks passing by	Unhappy	I do not profit anything from the mine. I can't even access funding because I don’t know where to start. I want to cretae jobs for locals.	Develop the community, schools - mining schools - dealing with mining schools, acess roads, job/ employment for locals, education/ bursary, companies should be from local people people - procument. Skills tranfer - so that the community can benefit.	Not that I know off	No			Dissatisfied	Crime increases, people think that people who work in the mine have money, crime frequency, prostitution, food prices, cost of living -things are expensive, changes social cohesion - they promote the culture of drinking		Youth should be taught about mining related courses and skills development. There is a trend of backrooms in the village which is a testimony to say there is a lot of tanents in the village who arent from the village. Mining education and awareness - People need to understand how things work. Hold workshops so that people can understand how the mining business works. There should be libraries to …
8	Female	Setswana	Grade 11	Unemployed	49	Mokgatla	8	24Km	49	Yes	Unhappy	No developments and job creation, so there is nothing to be happy about. The is a lot of crime in the village due to people being unemployed. They hire people who arent from the village	Hospital, library, access roads, jobs/employment of locals	Nothing was promised. We just get told that there will be jobs	No		They did nothing so no expectation was met	Dissatisfied	Rape, crime frequency, prostitution, food prices and health issues, people who arent from the village come here and cause problems in the village	HIV and TB	People should be informed about employment oppertunities, they should not be sending local people to source for candidates because they tend to employ their own famalies. The is no information when it comes to job opportunities only the ones close to the authorities get employed. Local people who fought for land rights do not benefit from mining they are not considered at all.
3	Male	Setswana	Grade 11	General worker	54	Mokgatla	5	24Km	54	Yes! They told us in 2006/2007. They did hold public participation, however there was no SLP discussion	Unhappy	They don’t hire local people. All their contrasctors are people who are not from here . They don’t hire our children	Hoispitals- They are far, ledig is far and we pay transport people +R1500 since the ambulence takes time, access roads, employment for locals, water, education/bursary, jobs for matriculants, Skill people with Grade 12, most of them don’t have the necessary experience.	Job creation, access roads	No, they went quite		PPM has done nothing. I cant show you anything	Dissatisfied	Food prices; cost of living; there is nepotism, they only hire their family memebers;		They don’t hire local people - theywant people with experience. The first contractors hired less people not the number agreed upon in the beginning. Local people who hire only hire their friends and families. Unemployment issues are the worst in the village. Discouraged youth find comfort in alcohol. I really have nothing to say - In Moruleng the mine does nothing for us
17	Male	Setswana	Grade 10	Self employed	54	Mokgatla	1	24Km	54	Yes, but I didn’t know about it	Happy	The mine will create job opportunities, especially for the youth.	Schools, hospitals, access roads, jobs/employment of locals, education/bursary	Not that I know off	No		No I don’t know what they have done	Morderately satisfied	Strikes, civil unrest, our children are taking drugs, crime frequency
28	Male	Setswana	Std 10	Unemployed	55	Mokgatla	1	24Km	55	Yes	Unhappy	They don’t hire local people, they hire outsiders	Hospitals - Hospital in the village, library, acess roads and they need to fix existing roads, education/bursary, learnships, build a community hall, support local businesses	Employment and roads	No		Not yet.	Highly satisfied	Because of bribary the youth don’t get employed. Crime frequency - they steal electricity cables, health issues.	Hiv and aids, TB
13	Male	Setswana	Nursing qualification	Pensioner	67	Mokgatla	2	24Km	67	No	Unhappy	We do not benefit, our children don’t work. No hospitals we struggle (We are paying +R1500 to take us to Moses Kotane Hospital). Sometime we sell our cattle and goats to pay for transport .	Development help our children by creating employment, jobs/employment of locals, bursary and education, parents cant afford varsity fees, only the tribal office are benefiting, access roads, pay people who agricultural land was taken.	No				Dissatisfied	Crime frequency, children take drugs, health issues.	No health inespector in the village - There is a sewage in the village. There should be developments and recreation. No Environmental health practisioner	No refuse truck coming to collect rubbish, there is no assistance what so ever towards, community projects
30	Male	Setswana	Dipolma in construction	Pensioner	84	Mokgatla	6	24Km	84	Yes. The tribal authorities told us about it.	Unhappy	It doesn’t benefit the community with anything	Schools, hospitals, libraries, assist with acccess roads construction, education/bursary, offer burseries for our children, provide infruastructure for the burial site, provide tar roads from legkraal towards kamelboom (the road is bad), legkraal to motlhabe they should make a tar roads.	The tribal authorities didn’t tell us anything. I don’t know of any promises they made to the community.	No		None of my expectations were met	Dissatisfied	No I don’t know of any negetive impacts		There is no long term employments, roads - our roads are bad, especially when it rains

## Sheet: Ramoga
Respondant No	Gender	Home language	Level of education	Professional occupation	Age	Ethinc Group	People living in the house	Distance from the mine	Residence time	Were you here before the mine came	If yes, are you Happy/Unhappy	Why are you feeling this way	If yes, Expectations from the mine	What did the mine promis you?	Did they fulfil the promise	If yes, list all services provided by the mine	Did they meet your expectations	Rank your level of satisfation	Negetive impacts you can link to the mine	Feedback	With regards health	Adtional notes	Contact details
17	Male	Setswana	Grade 11	Student	18	Mokgatla	4	18.2Km	18 years	yes	Unhappy	A lot of qualified people in the community are qualified yet struggle to get jobs in the mine. They make empty promises	Hospitals - Clinic in the village, Roads - Access roads, Jobs - Hire the youth, Education, Street lights	Build a creche - Yes. Renovate kgamanyane high school - Yes. Build a road - No. Street lights - No	Not everything	Build a creche. Renovate kgamanyane high school	No	Moderately Satisfied	Rape, Health issues		TB + related issues / Illnesses
20	Male	Setswana	Grade 12	Unemployed	18	Mokgatla	3	18.2Km	18 years	No	Unhappy	Many people are sitting at home unemployed. Many houses near the mines are cracking	The people here should be employed. Schools. Library. Roads - Fixing access roads, no potholes. Contribute to building better schools. Job. Education. Help Child headed households	Bakgatla will get houses. They said they will build people houses. Create jobs	No - A lot of youth are done with school but they are unemployment		No	Dissatisfied	They don’t apply first aid when you are injured. Crime frequency. Health issues		Lung related illnesses + TB, Eye problems. People can be injured by the productions
4	Male	Setswana	Grade 12	Gap year	20	Mokgatla	5	18.2Km	20 years	yes	Happy	They assist with employment	Hospitals - No clinic around Ramoga, Roads - Access roads, Jobs, Create sports facilities, Recreational facilities	Employment - They employ people who arent locals	No		No	Highly Satisfied	Too much conflict in the communtiy - Among youth
28	Male	Setswana	Diploma	Student	20	Mokgatla	2	18.2Km	2 years	yes	Happy	Provides jobs for unemployed people - Provide jobs to most of the people in the village	Roads - Access roads - when it rains it gets muddy. Jobs. Education. Personal development for the youth	They promised to decrease the unemployment rate. Change the economic status of the community by providing jobs, supporting local businesses. Enough recreational + sports facilities	No		No	Moderately Satisfied	There should be other industries which are created, not only mining. Where will I work if I cant work at the mine. Foos prices. Cost of living. Health issues		Asthma, lung diseases, bleeding from the nose plus lung related illnesses	They should invest in the sports + recreation
5	Male	Setswana	Grade 12	Unemployed	21	Mokgatla	3	18.2Km	21 years	yes	Happy	They create jobs for local people	Roads - Access road/ Remove potholes, Street lights, Recreational facilities - Fund sports, Sports facilities	Employment	No, if they didi it there wouldn’t be strikes plus vendalism of property		No	Dissatisfied	Mine trucks damage road and don’t repair the road - To many potholes, Strike plus civil unrest due to frastation and promises not met			Should be hiring youth
6	Male	Setswana	Diploma	Student who's not schooling due to financial issues	22	Mokgatla	5	18.2Km	7 years +	yes	Happy	Mining will create employment	Clinics, Education, Recreational facilities	Jobs	Not everyone got a job - The youth is still unempolyed (No)		NO	Moderately Satisfied	Food prices, Cost of living
3	Female	Setswana	Grade 12	Unemployed	23	Mokgatla	6	18.2Km	23 years	yes	Unhappy	They don’t hire local people. Only people from outside the village get employed	Schools, Hospitals, Library, Jobs, Street lights	I don’t remember	No		No, They the only ones benefiting	Dissatisfied	Civil unrest leads to conflict in the community, Destroy property due to frastation
2	Male	Setswana	Grade 10	Unemployed	24	Mokgatla	1	18.2Km	24 years	yes	Happy	They create employement. Some of the youth are employed	Schools, Jobs - Proper hiring procedures, Skill development - So hire young youth, Centres - We have different talents	None	No		Yes	Moderately Satisfied	Crime frequently, Cost of living
7	Male	Setswana	Grade 12 - N6 Heavy current	Unemployed	25	Mokgatla	2	18.2Km	18 years	yes	Unhappy	Um unemployed, they hire people who arent from the community	Schools - Support for schools, Roads - Access roads, Jobs, Water + electricity, Blasting shakes the houses + causes our houses to crack, Repair our road	They didn’t promise anything - They didn’t communicate with us	No		Not at all	Dissatisfied	Livestock is dying - Cows eat dusty grass which has chemicals. Spray a chemical to avoid dust on the road, when it rains the houses are cracking due to blasting
21	Male	Setswana	Grade 12	Unemployed	25	Mokgatla	4	18.2Km	25 years	yes! I knew about the mine - I even worked there	Happy	The mine reduced unemployment rate in the community, they also have learnerships now and again. Plumbing, Machenical, Plant process	Roads- Access roads, because they aslo used they. Upgrade is necessary.Education	I don’t know of anything	No		Yes - They have done atleast 85% of those things	Moderately Satisfied	Livestock - Cows dies due to drinking effient discharged from the mine
11	Female	Setswana	Matric	Break down clerk	26	Mokgatla	4	18.2Km	26 years	yes	Happy	It has decreased unemployment rate	Schools, Hospitals - Mobile clinics, Roads - Access roads, Jobs	Hire people, Learnerships + Bursaries, Tenders	Yes	They hired people, even if its not everyone Learnership + Bursaries, Tenders	Yes	Moderately Satisfied	Not that I know off
18	Male	Setswana	Grade 3	Unemployed	27	Mokgatla	1	18.2Km	27 years	yes	Unhappy	The make empty promises! They said they would open sedibelo mine, they lied.	Hospitals, Roads - Access roads, Jobs - Hire locals, Taps in our yards	Employment. Hire a lot of foreign people	No		No	Dissatisfied	Crime frequency - They bringing criminals into the village. Prostitution - Increased high levels of sexual immorality
23	Female	Setswana	Grade 12	Unemployed	27	Mohurutshe	7	18.2Km	12 years	yes! I wasn’t aware though of the mine	Happy	Because the mine reduces unemployment a bit	Development - Roads, helping poor families. I think that people living 50km from the mine should be getting employement (60% of the labour). Road. Jobs. Training centre - So that thaey can skill young people when they want people they will find qualified people. Most of the time they only help the elders - They should help children with transport to school and especially child headed families	Development (Roads, Schools, Hospitals). Employment	No		No	Dissatisfied	Houses are cracking. Trucks are too many on our roads - Accidents + damage roads. Dust paticiles in the air- Air pollution. Health issues		TB and other lung related illnesses	SLp - I learnt at school - I understand what SLP is. APM did the SLP - But its inaccessible. I don’t know the contents of the SLP's
25	Male	Setswana	Grade 12	Unemployed	27	Mokgatla	8	18.2Km	27 years	yes! I knew about PPM	Happy	Unemployment will go down. Many people are working.	Free houses - Those close to the mines houses are cracking so they should build them houses. Jobs. Education. Learnerships - Mining related courses. Recreational facilities	Jobs	Yes	I know people employed with the mine (I have worked ther)	No	Moderately Satisfied	Blasting - causes houses are cracking. Pollution affecting people in the village. They use the roads frequently thus damaging the roads. Health issues		TB - Lung related illnesses
15	Female	Setswana	Diploma in Phamarcy	Site administrator	29	Mokgatla	1	18.2Km	29 years	yes	Happy	Brings job opportunities to the village. Change to go to school	Jobs, Education - For matriculants, Training facilities - For skills development	Learnerships, Free bus to school children (orphans). Houses. Street lights	No		Yes	Moderately Satisfied	Loss of hearing ability due to blasting. People's houses are cracking due to blasting. Road - People's cars are damaged due to trucks on the road. Health issues		TB - Dust outside, Hearing ability
16	Male	Setswana	Grade 11	Unemployment	29	Mokgatla	1	18.2Km	29 years	yes	Happy	Create employment for the youth	Change the village as a whole, Schools - Manage + Fix schools, Roads - Access roads, Assit the less previledged	They will decrease unemployment	No		No	Moderately Satisfied	When they balst our houses crack - We don’t have money to fix our houses. They made our roads damaged, pot holes, Civil unrest, strikes, burning infrastructure
30	Male	Sotho	Grade 12	Self-employed(I build houses)	29	Mosotho	1	18.2Km	6 years	no	Happy	Job creation - I will also be able to build people houses cause they work + can pay me	Hospitals - Clinic. Jobs. Produce tenders	I don’t know	No		No	Highly Satisfied	I don’t know any negatives
14	Female	Setswana	Grade 11	Diesel Assistant D-B Assitant	30	Mohurutshe	7	18.2Km	13 years	yes	Happy	Because I am employed	Roads - Access road, Jobs, Education, Street lights, Recreational facilities	Not sure	No		Yes	Moderately Satisfied	Stirke due to people being promised jobs. Unfair recruitment processes
1	Male	Setswana	Grade 11	RDO - Mine	34	Mokgatla	4	18.2Km	34 years	yes	Happy	The mine will create jobs	Decrease unemployment, Assist with road infrastructure - Blasting also affects our roads, Schools, Roads, Jobs, Education, Skill development for the youth, mine should help renovate schools, Build recreational infrastructure	Empolyment - Indeginous people first, Project - Cleaning graveyards, cleaning the roads	No		No	Dissatisfied	Blasting - Our houses are cracking - Dust pollution - Lung diseases, Youth are unemployed, they were promised jobs, Crime frequently, Health issues		TB
9	Female	Setswana	National Diploma	Assistant Manager - Pep store	34	Mokgatla	4	18.2Km	13 years	yes, we were informed	Happy	Reduces unemployment. However our local people don’t get employed	Halls, Hospitals, Roads - Access roads, Jobs, Recreationa facilities	Roads, Hospitals operational, Reduce unemployment	No		No	Dissatisfied	Affect our children lifes especially females who depent on these men, When they are blasting you can feel that they are blasting, Cracks the houses, Crime - Local break in due to frastration, There is even drugs in the village
10	Female	Setswana	Grade 12	Wire mash assistant	36	Mokwena	5	18.2Km	5 years	yes	Unhappy	They don’t employ local people. There is no changes in the community it still the same	Schools, Clinics, Access roads + Pavements, Jobs, Education, Project should be given to local people	I don’t know of anything	No		No	Dissatisfied	Blasting affects our houses - Start cracking, Young people are taking drugs
8	Male	Setswana	Grade 12	Miner	45	Mokgatla	4	18.2Km	45 years	yes	Happy	Employment and develop our community	Schools, Hospitals - Clinics, Roads, Jobs, Water, Cars damage the road	Employment	Not sure if they employing		No	Highly Satisfied	Employment - Outsiders are considered, Change social system - Social cohesion, Introduction of drugs, Shortage of water in the village
13	Female	Setswana	Grade 11	Unemployed	45	Mokgatla	3	18.2Km	13 years	yes, I knew about it	Happy	Because our children would get employed	Schools - Primary school, so that we save on transport money, Jobs our children will get jobs	Youth would receive employment	No		No	Dissatisfied	Nothing			The most important issue is employment - Unemployed youth tend to do crime. They must create projects for eldrely people	714950215
19	Male	Setswana	Primary	Mining	48	Mokgatla	7	18.2Km	Born in Moruleng	yes	Unhappy	They don’t contribute to the community. They don’t create jobs for the youth. Production - We have no knowledge	Production - They should educate the community about the mining, what they producing + whose it is going - How much they are making. Hospital. Roads - Access roads. Education - Give bursaries. Street lights. Medicine in the clinics - Assist local clinics with medicine. Subside food in schools	We didn’t receive any information - There is no transparency - Socio economic impact study . Access roads. Street lights. Electricity - Subsidise	No		No	Dissatisfied	Excluding the community from the initial agreement. Damaged roads. Protests - Due to unhappy community members. Houses are cracking. Food prices. Cost of living. Health issues		Asbestosis- Eye related illnesses, ear and lungs
26	Female	Setswana	STD 10	Unemployed - Home Mother	51	Motswana	7	18.2Km	20 years	yes	Happy	They would create employment opportunities	Schools, Hospitals - Local clinic, Roads - Access roads, Jobs, Education	Nothing. I don’t know of anything, I'd be lying	No		No	Moderately Satisfied	Food prices - People are not working, Health issues - Blasting, the air is not healthy.		TB and lung related issues/ sickness
12	Female	Setswana	STD 5	Unemployed - House wife	53	Mokgatla	4	18.2Km	53 years	yes I knew about it	Happy	Live will change forever	Schools - We need a primary school, transport is expensive. Hospital - Mobile clinic - For the elderly. Roads - Access roads - But the roads should be fix - dust - which leads to pollution - TB. Jobs - Employment for elderly people - ever when we are 53. Projects for the elderly so that we can have an earning. 40-60 Gap no one is willing to assist us. We are nevr considered	I am not sure - They had said they would but a school hearby in Ramoga	No		No	Moderately Satisfied	Health issues due to trucks using the road		TB - Lung related illnesses	The issue is that we don’t understand who does what in the village, things are hidden.	786963062
24	Male	Setswana	Grade 7 - Abet level	Unemployed - Used to be a miner in Limpopo	53		11	18.2Km	21 years	yes! I was at the meeting at the meusium	Happy	Because the mine will create jobs especially for the youth	Schools - Collages for matriculants(A lot of aboundent buildings in ramoga there is no school). The removed it - Transport to school. Library. Roads - Access roads - Our cars get stuck on the road (mud). Jobs. No recrational facilities and sports grounds - our children are now resating to drugs. They have a crusher plant which they sell the crushes to the members of community	Not that I am aware of	No		No	Moderately Satisfied	I am not aware of any negative things			Some people get excluded from the hiring process
22	Male	Setswana	STD 5	Unemployed	62	Mokgatla	6	18.2Km	62 years	Yes! However I did not know about it	Unhappy	The mine came, people werent informed. Locals arent hired they brought their own labour force, they don’t help us with anything	The mine should be serving the community. Schools - Schools are being closed. Why? Jobs. Education	I am not sure	No		No	Dissatisfied	Mine is blasting - Houses are cracking, dust paiticles - Air pollution. Crime frequency. Food prices. Cost of living. Health issues		TB, lung related illnesses	Mine is here - Mine trucks use our roads, they danage our roads, they don’t even fix
27	Female	Setswana	Form 3 - Junior certificate	Unemployed	65	Mokgatla	2	18.2Km	30 years	yes! I knew about it	Unhappy	Our children are not being hired. We still have an unemployment issue	Schools - Middle school + primary school - Transport is expensive. Hospitals - Clinic. Roads - Access road, tar road. Jobs. Drainage system - When its raining our houses are flooded - causes fights amongst us	200-2005 People were ……, People's needs. Access roads. Street lights. Put in taps in the houses	None		No	Moderately Satisfied	Blasting from the mine - Our houses are in danger. Noise pollution, we are woken up in the night. Crime frequency. Food prices. Health issues		Lung related sickness
29	Male	Setswana	STD 6	Pensioner	65	Mokgatla	2	18.2Km	17 years	yes	Unhappy	They don’t hirelocal people. Help build access roads	Schools - Primary school. Hospital - At least a clinic. Roads - Access roads. Jobs. Education. Street lights	Infrastructure - Access roads, put in water taps for people.	No		No	Dissatisfied	When the mine is blasting, they are cracking our houses. They steal electricity cables. Open cast mining - Leads to illnesses		TB

## Sheet: Lekgkraal
Data collection for the Lekgkraal Community
Respondant No	Gender	Home language	Level of education	Professional occupation	Age	Ethinc Group	People living in the house	Distance from the mine	Residence time	Were you here before the mine came	If yes, are you Happy/Unhappy	Why are you feeling this way	If yes, Expectations from the mine	What did the mine promis you?	Did they fulfil the promise	If yes, list all services provided by the mine	Did they meet your expectations	Rank your level of satisfation	Negetive impacts you can link to the mine	Feedback	With regards health	Adtional notes
31	Male	Setswana	Matric	Student	20	Mokgatla	3	10Km	16 years	yes	Unhappy	Blasting cracks our houses, trucks damage the road	Renovate schools, hospitals, Access roads, Employment of locals and street lights	Promised jobs	No		No	Dissatisfied	They employ member who arent from the community
1	Male	Setswana	Grade 10	Capentary	21	Mokgatla	5	10Km	33 years	yes	Happy	Since mining came our 32 villages have a malls. Mining comes with developments	Schools, Roads, Jobs, Education, Develop the community - Youth upliftment school, Skill development, Services we don’t have in the community, Street lights, roads, Take care of our environment in general	Maintanance of houses if they crack, Water, Roads access roads, Clean cemetry, 70% of people will be employed, live stock food, Clinic, Schools, Bring water to water tanks	Yes	Schools, clinic, livestock food, maintanance of houses, Access to water to water tanks	Not yet	Moderately satisfied	Only 10% are local with 90% from ouitside - causes fights in the community. They affect our houses during blasting - houses crack
4	Female	Setswana	Grade 11	Unemployed	22	Mokgatla	3	10Km	30 years	yes	Unhappy	I cant say there is nothing I can see that the mine has done for te community - There is still high levels of employement	Schools, Hospitals, Roads, Jobs, Education, Projects - create jobs, Recreational facilities	Create jobs for the 32 villages of the bakgatla people	No		No	Dissatisfied	Blasting causes cracks - in houses
6	Female	Setswana	N2 - Boiler maker	Student	23	Mokgatla	4	10Km	2 years	yes	Unhappy	They don’t do anything for the community. They don’t fulfil their promises	More schools, Clinics that are fully functional, Access road, pavement, Transport to school - Buses	Jobs	No		No they didn’t meet my expectations, many jobs were promise, they still not fulfilled	Dissatisfied	When they blast our houses crack
17	Male	Setswana	Diesel Mech	General worker	23	Mokgatla	5	10Km	69 years	yes	Happy	Young people are working	Build houses for elderly people, Hospitals, Roads, Water taps	I don’t know anything	No		Yes! I don’t have a issue	Highly satisfied	I am okay
16	Female	Setswana	Grade 11	Unemployed	24	Mokgatla	2	10Km	23 years	yes	Unhappy	We struggle to get jobs, they don’t pay for our fees and they don’t contribute towards education. They blasting and cause our houses to crack	Library, Roads, Jobs - So we can build our own houses, Education, Recreational facilities, Sports grounds plus facilities, Improve their recruitment process, They should put speed humps	They said they would fix the road to the mine	No		No	Dissatisfied	Cracks and pot holes in the road	0604273153/
15	Female	Setswana	Diploma	Unemployed	25	Mokgatla	3	10Km	42 years	yes	Happy	The mine will create employement plus we will be able to educate our children	Library, Internal roads, Jobs, We do not have new stands, some street lights wont work	Employment, Fix our roads, TLB would dig for us during our funerals	No		No	Dissatisfied	No transpeency in recruitment
29	Male	Setswana	Diploma	Winch operator	29	Mokgatla	5	10Km	27 years	yes	Unhappy	The community isnt happy - The agreement was to employ 70% local plus 30% outside	Clinic is insufficient/ cant put electricity in it, Access roads, Skills development - Computer literacy, Mining related courses, Not enter as a general worker	Development of the community. Decrease uneployment	No		No	Moderately satisfied	When delivery trucks pass they break our electricity cables run away we stay without electricity
3	Male	Setswana	Diploma - Fashion	Fashion business	30	Mokgatla	2	10Km	10 years +	yes	Unhappy	They do nothing for us. When they blast our houses are cracking	Jobs, Water shortage - Istall. Job creations outside the mine	Job creation	No! majority don’t work		No	Dissatisfied	Houses are cracking due to blasting. They don’t employ local that causes conflicts
12	Male	Setswana	Grade 12	Construction - Building jobs	32	Mokgatla	2	10Km	41 years	yes	Unhappy	There are certain things I was expecting then to do they havent done those things	Access - Roads - Villages, Jobs, Education, Compensation from the mine every 2 years - Monetary. Street lights - Dangerous at night. Communication - Constant with the community plus mine	Bursaries. Employment	No		They tried	Moderately satisfied	Our livestock drink polluted water - Die. To close to the village - We are not safe
2	Male	Setswana		Electrician	33	Mokgatla	2	10Km	66 years	yes	Happy	Create employement	Clinics has no lights, Access roads, Jobs, Street lights	I am not sure, Paving, Fix cracks, Employment	No. Just the cracks		No	Dissatisfied	People complain about cracks
8	Male	Setswana	Matric	Process operation	33	Mokgatla	6	10Km	3 years	yes	Unhappy	Too much unemployement too much corruption in the mine jobs, recruitment process	Roads, Paving, Jobs for youth, Education, Land owners should benefit from the mine, Sports plus recreation	Cracks to fix them - Project ended due to budget, 30 houses were done. Contract ended, unemployment	No		No	Dissatisfied	Conflict in the community, people are taking bricks etc. There is no unity in the mine.
22	Male	Setswana	Grade 11	Environserve - Waste management	33	Mokgatla	2	10Km	35 years	yes	Happy	We can get employement	Access roads, Education, Scholarship + learnership - Mine related fields, Projects - sub contracts to local	Roads, Learnerships	No		No. We have no communication	Dissatisfied	Cracks on houses, Employement of locals, Communication isnt transparent - Commual land, Air pollution - Dust pollution, Uncovered pits - Open cast mine		TB, Asthma
13	Male	Setswana	Grade 11	Rigger Assistant	35	Mokgatla	3	10Km	67 years	yes	Unhappy	The mine isnt for the community, belongs to a certain family while its on the community's land	Cracks - Fix the cracks in the house - caused by blasting, Jobs, Education, Helping the needy, Community projects	I am not sure - There was no communication. Employement. Quality of life will change	No		No	Dissatisfied	Damage to our houses. Road to the mine - Damage to the road between mining area and the village. Health concerns - Open cast becomes dusty during blasting. Enhaling dusting our cows are dying. Improved communication - Regular meeting between the community plus mining. Beuracracy between the tribal office plus mine should be stopped		TB plus lung related diseases, Migration - social instability. HIV is very high in the community infecting local girls
18	Male	Setswana	Grade 11	General worker	35	Mokgatla	4	10Km	25 years	yes	Unhappy	They have mined for long over 10 years, yet there is no road, they don’t give local people jobs, they damage our houses	Access roads, Jobs, Education, Develop our community, Street lights, Training centres to learn skills	I don’t know	No		No	Dissatisfied	Our houses are cracking due to blasting	0714964239/ ceciphiri@gmail.com
32	Male	Setswana	Grade 12	Maintenance	37	Mokgatla	5	10Km	4 years	yes	Unhappy	Not many people who are hired arent from the community	Fix roads - Access road - Truscks damage them, Education, Youth is unemployed, they need to employ locals	Employment reduction	No		No	Dissatisfied	Our houses are cracking when they blast the rock. Civil unrest due to youth not being employed
23	Female	Setswana	Grade 12	Unemployed	38	Mokgatla	2	10Km	23 years	yes	Happy	Many young people are employed	Library, Jobs, Sport facilities	Employment. Changes in the community	Yes	Mine built a school, clinic	No. They should be building libriaries	Moderately satisfied	Trucks come with machines, they cut our cables which cuts our electricity - High level of cars
27	Male	Setswana	Grade 12	Unemployed	40	Mokgatla	8	10Km	35 years	yes	Happy	They assist us with a lot of things like the clinics although there isnt electricity - Mine would reduce unemployment	Schools, Library, Access roads into the village, Education, Skill development	Reduce unemployment	Yes the reduced	We have our brothers who are new employed - Unemployment rate has reduced	No I am not satisfied - They mention skills and that was not the initial agreement	Moderately satisfied	Not sure
28	Male	Setswana	Matric	Mechanical fitting	40	Mokgatla	2	10Km	45 years	yes	Unhappy	Many people are unemployed, most of the workers are foreign people - Even the job of repairing cracks has stopped. All projects have been stopped (3 years then they stopped due to budget contraits	Access roads - Pave the roads atleast, when it rains children cant go to school, buses cant come when it rains. Training cenre - Mining related courses. Water - People struggle with water	Promised to pave our roads. Access water 9 5 years ago)	No		No	Dissatisfied	Houses are cracking plus shaking of the ground due to blasting
7	Female	Setswana	Grade 12	Unemployed	42	Mokgatla	4	10Km	Since 1969	yes	Unhappy	They do nothing for the community	Hospital - Only works weekdays - Close at 4 (in accessible) Access roads, when it rains roads cant be used, Jobs	Pave our roads. Fix the houses when they crack	No		No	Moderately satisfied	When they blasting the cause pollution - Dust pollution. Road accidents are too much - Mine cars speed a lot. Cattle are falling into pits, which arent covered. Halth issues		The smoke released during blasting has unpleasant smell. Asthma
21	Male	Setswana	Grade 12	Building- Construction	42	Mokgatla	3	10Km	since 1978	yes	Unhappy	Since the mine came they have not fulfilled any promise. No jobs for local people	Hospitals - Clinic, the current one is substandard. Access road. Education. Skills training plus facilities. Facilities (spots) plus (recreational)	Promised jobs to everyone who is unemployed whatever the community asks for they will do	No		No	Dissatisfied	When they blast they crack our houses, this affects people's lives - Air pollution. Blast they injure animals (cattles), rocks hit the animals.		TB, lung related illness
25	Female	Setswana	STD 10	Unemployed	42	Mokgatla	4	10Km	33 years	yes	Unhappy	They don’t hire our local people, our houses are cracking	Clinic isnt build to scratch, Library, Access roads, Jobs, Education, Learnerships, Water issues, Electricity, Gym - Recreational facilities. Training centre - To teach skills to local people	Hire local people, buy cattle food, Address the community general needs	No		No	Dissatisfied	Employment of non locals, we have water issues, when it rains the electricity goes off, we need a power station. Cattles die when they blast - Enhailing. Chemical to treat the grovel road - Dry water that the cows drink they die due to the chemical. Land dispute - Land belongs to the legkraal people. Air pollution is affecting humans plus animals. 70%of locals are unemployed		Lung related illness
19	Male	Setswana	STD 9	Crack repairs	45	Mokgatla	2	10Km	Since 1991	yes	Happy	Someone of our young people are employed	Schools, Hospitals, Library, Access roads into the village, Jobs, Repair the cracks, Recreational facilities, Street lights	Don’t know	No		Yes	Moderately satisfied	Houses are cracking. When they are blasting they pollute the air (dust)	734447244	Lung related illness
20	Female	Setswana	STD 9	Chef-School	50	Mokgatla	5	10Km	58 years	yes	Unhappy	Our children don’t work - Unemployed	Schools should be renovated - Skills development, Cooking, Baking, Sewing. Access roads, Jobs, Education, The people repairing cracks arent qualified	I cant remember	No		No	Dissatisfied	Smell cause people to be sneezing, health issues		TB and Asthma
9	Male	Setswana	STD 2	Unemployed	57	Mokgatla	3	10Km	42 years	yes	Unhappy	They are mining on our land, yet we as locals don’t get employed. They don’t develop our village - Our roads are bad	Cracks are not patched properly. Schools - Abouded schools, use it for skills training. Clinic is small - Only for us plus the mine - No electricity, Library, Roads, Jobs, There is no skills development - Mining related courses, They teach locals thing which dont benefit them. Consult locals regarding mining issues. Compensation - Monetary. Clinic works 5 days - Weekend they do not work	No they didn’t contact us/ promise us anything	No		No	Dissatisfied	Earth tremours. Cattles plus livestock are affected. Chemicals are smelling - Release a white smoke during blasting. When maintaining the road they use a chemical which smell and affcet us. Health issues		TB,Pneumenia, Asthma
24	Female	Setswana	Form 4	Unemployed	58	Mokgatla	1	10Km	Since 1980	yes	Happy	Because our children would get employed. Now we are not happy our children don’t work	Schools. Mini hospital - To many people living here. Library for research. Internal road 9Access roads) Jobs. Water (we have no water). Lights (Street lights). Grave yards (fence). Hall. We have a woman project to plant vegetables, we have water issue.	They promised to hire local children. They would make a huge reservice to supply water. Vegetable garden (2014)	No		No	Dissatisfied	Our houses are cracking - Snapped pictures
10	Female	Setswana	Diploma - ACE Education	Shop keeper	62	Mokgatla	2	10Km	15 years	yes	Unhappy	They damaging our houses, dust pollution. They arent benefiting us	Access road. Halls. Fix cracks. Recreational facilities. No water access	Nothing	No		No	Moderately satisfied	Process of recruitment - They hire people from outside. I have always send out my cv's
26	Female	Setswana	Form 2	Pensioner	62	Mokgatla	2	10Km	2 years	yes	Happy	Youth is employed	Access roads. Jobs. Develop disadvantaged youth. Skills development. The village should be developed. Control environmental impacts	Fix the road. Renovate houses due to effects of blasting. Local will be employed	No		No	Dissatisfied	Houses cracking. Road being damaged by mine cars. The mine tends to secjregate villages, this causing disputes.
11	Male	Setswana	STD 6	Pensioner	66	Mokgatla	4	10Km	29 years	yes	Happy	Job opportunities, mining school at the mine	School - PPM. Hospitals. Sports facilities - Soccer fields. Include all ages with the abet facilities	Repair houses	They did, only a few houses		No. These guys didn’t finish	Moderately satisfied	When they blast they crack our houses. The cars from the mine speed cause accidents
30	Female	Setswana	STD 6	Pensioner	66	Mokgatla	2	10Km	66 years	yes	Happy	Developments will come, children will be employed	Hospitals - Clinics not substandards. Roads pavement. Jobs	Develop the village. Renovate/ Repair the cracks	No		Not happy at all	Dissatisfied	They causing our houses to crack - our houses arent safe
14	Male	Setswana	M + 3	Farmer	67	Mokgatla	1	10Km	20 years	yes	Happy	When we finish schools there are internships	Schools around. Jobs	Fix the road - Especially the one going to the mine. Fix cracks in the village	No		I am happy, they met my expectations	Highly satisfied	When they blast they crack our houses. Trucks in our roads create potholes
5	Male	Setswana	STD 4	Pensioner	69	Mokgatla	1	10Km	37 years	yes	Unhappy	There is still a lot of changes/ we are yet to see. Jobs are scares	Schools. Roads- Access roads. Water. Electricity. Learnership(mine related fields)/ skill development	Road, Access roads. Employment of locals	No		No	Dissatisfied	Houses are cracking - Dust pollution, covers the plants plus grasses. Kills the animals (livestock). Communication between the mine plus the community
