# Supplementary material for: Testing the expectancy-disconfirmation theory: Geography, employment status and household size of local communities determine their perspectives of a local mine business in South Africa
Source: PLoS One. 2022 Jul 25;17(7):e0270815. doi: 10.1371/journal.pone.0270815 (PMC9312416; doi:10.1371/journal.pone.0270815)
Supplement: S1 Appendix — (R) [file pone.0270815.s008.R]

# clean the memory of R

rm(list=ls(all=TRUE))

# install the library(piecewiseSEM)

#library(devtools)
#install_github("jslefche/piecewiseSEM")

# install all additional libraries that we need: lmerTest,nlme,lme4
#After installation, call all libraries
library(piecewiseSEM)
library(lmerTest)
library(nlme)
library(lme4)
library(MASS)

# read your dataset; here all community data combined
file.choose() # look for the link to navigate to the location of your data
# now give your data a name (e.g. dat_all) and read it using the navigation link above
dat_all <- read.table("C:\\Users\\kowiyouy\\Desktop\\UJ\\MSc\\T man\\dissertation\\dissertation\\data\\data_mine.txt",header=TRUE)
attach(dat_all) # attach all coumns into one single table
names(dat_all)  # check if R is actually reading your real data

# Now let's convert all models in our theoretical metamodel into a single model
# that we can call model1

model_all=psem(
  glm(happiness~level_of_education+Residence_time+gender+professional_occupation+age+household_size + distance_mine,family=binomial,data=dat_all),
  glm(satisfation_level~level_of_education+Residence_time+gender+happiness+professional_occupation+household_size+age+distance_mine,family=binomial,data=dat_all),
  glm.nb(household_size~level_of_education+gender+age,data=dat_all),
  glm(distance_mine~level_of_education+household_size+Residence_time,data=dat_all),
  glm(level_of_education~age+gender,data=dat_all),
  glm(Residence_time~household_size+age+gender,data=dat_all),
  glm(professional_occupation~level_of_education+Residence_time+gender+age+distance_mine,data=dat_all)
  )
summary(model_all)

# Results
# $Cstat
#Fisher.C df P.Value
#1    3.967  8    0.86

#$IC
#AIC    AICc     BIC  K   n
#1 89.967 124.691 221.659 43 158

#$coefficients
#Response               Predictor Estimate Std.Error  DF Crit.Value P.Value
#1                happiness      level_of_education   0.0072    0.0708 150     0.1022  0.9186
#2                happiness          Residence_time  -0.0090    0.0147 150    -0.6106  0.5415
#3                happiness                  gender  -0.3151    0.3546 150    -0.8886  0.3742
#4                happiness professional_occupation   0.1132    0.1931 150     0.5862  0.5578
#5                happiness                     age   0.0015    0.0173 150     0.0865  0.9311
#6                happiness          household_size  -0.0393    0.0828 150    -0.4745  0.6351
#7                happiness           distance_mine   0.0145    0.0274 150     0.5267  0.5984
#8        satisfation_level      level_of_education   0.0278    0.0870 149     0.3194  0.7495
#9        satisfation_level          Residence_time  -0.0155    0.0182 149    -0.8518  0.3943
#10       satisfation_level                  gender   0.4876    0.4423 149     1.1025  0.2702
#11       satisfation_level               happiness   2.6938    0.4112 149     6.5506  0.0000
#12       satisfation_level professional_occupation  -0.0523    0.2360 149    -0.2216  0.8246
#13       satisfation_level          household_size   0.0994    0.1032 149     0.9634  0.3354
#14       satisfation_level                     age   0.0149    0.0215 149     0.6925  0.4886
#15       satisfation_level           distance_mine   0.0437    0.0340 149     1.2848  0.1989
#16          household_size      level_of_education  -0.0358    0.0157 154    -2.2792  0.0227
#17          household_size                  gender  -0.2097    0.0771 154    -2.7206  0.0065
#18          household_size                     age  -0.0066    0.0026 154    -2.5302  0.0114
#19           distance_mine      level_of_education   0.0784    0.1962 154     0.3994  0.6901
#20           distance_mine          household_size   1.0840    0.2236 154     4.8478  0.0000
#21           distance_mine          Residence_time   0.0495    0.0280 154     1.7660  0.0794
#22      level_of_education                     age  -0.0608    0.0118 155    -5.1592  0.0000
#23      level_of_education                  gender  -0.4244    0.3933 155    -1.0790  0.2823
#24          Residence_time          household_size  -0.0166    0.4224 154    -0.0394  0.9686
#25          Residence_time                     age   0.8787    0.0558 154    15.7557  0.0000
#26          Residence_time                  gender   4.2170    1.8789 154     2.2444  0.0262
#27 professional_occupation      level_of_education   0.0812    0.0285 152     2.8466  0.0050
#28 professional_occupation          Residence_time   0.0024    0.0062 152     0.3887  0.6980
#29 professional_occupation                  gender   0.3997    0.1429 152     2.7965  0.0058
#30 professional_occupation                     age   0.0197    0.0071 152     2.7755  0.0062
#31 professional_occupation           distance_mine  -0.0161    0.0107 152    -1.4966  0.1366

#Std.Estimate    
#1        0.0102    
#2       -0.0888    
#3       -0.0845    
#4        0.0572    
#5        0.0134    
#6       -0.0469    
#7        0.0508    
#8        0.0312    
#9       -0.1220    
#10       0.1039    
#11       0.5837 ***
#12      -0.0210    
#13       0.0943    
#14       0.1059    
#15       0.1219    
#16           NA   *
#17           NA  **
#18           NA   *
#19       0.0315    
#20       0.3684 ***
#21       0.1398    
#22      -0.3847 ***
#23      -0.0805    
#24      -0.0020    
#25       0.7926 ***
#26       0.1140   *
#27       0.2272  **
#28       0.0471    
#29       0.2120  **
#30       0.3487  **
#31      -0.1117    

#$R2
#Response                      family     link     method R.squared
#1               happiness                    binomial    logit nagelkerke      0.02
#2       satisfation_level                    binomial    logit nagelkerke      0.41
#3          household_size Negative Binomial(25708.46)      log nagelkerke      0.12
#4           distance_mine                    gaussian identity nagelkerke      1.00
#5      level_of_education                    gaussian identity nagelkerke      0.63
#6          Residence_time                    gaussian identity nagelkerke      1.00
#7 professional_occupation                    gaussian identity nagelkerke      0.24

# ------------------------------------
# Run the same analysis now community by community
# First, let's subset the dataset of Manamakoteng community

Manamakoteng <- subset(dat_all,village=="Manamakoteng")

# no run the model on Manamakoteng community dataset

model_Manamakoteng=psem(
  glm(happiness~level_of_education+Residence_time+gender+professional_occupation+age+household_size,family=binomial,data=Manamakoteng),
  glm(satisfation_level~level_of_education+Residence_time+gender+happiness+professional_occupation+household_size+age,family=binomial,data=Manamakoteng),
  glm.nb(household_size~level_of_education+gender+age,data=Manamakoteng),
  glm(level_of_education~age+gender,data=Manamakoteng),
  glm(Residence_time~household_size+age+gender,data=Manamakoteng),
  glm(professional_occupation~level_of_education+Residence_time+gender+age,data=Manamakoteng)
)
summary(model_Manamakoteng)

# Resuts below
# Cstat
# Fisher.C df P.Value
# 1    1.557  4   0.817

#$IC
# AIC      AICc    BIC  K  n
# 71.557 -1216.469 124.98 35 34

# $coefficients
#Response               Predictor Estimate Std.Error DF Crit.Value P.Value
#1                happiness      level_of_education   0.2151    0.1724 27     1.2481  0.2120
#2                happiness          Residence_time  -0.1194    0.0655 27    -1.8227  0.0683
#3                happiness                  gender   0.4088    0.9386 27     0.4356  0.6632
#4                happiness professional_occupation  -1.3211    0.6600 27    -2.0018  0.0453
#5                happiness                     age   0.1479    0.0729 27     2.0286  0.0425
#6                happiness          household_size  -0.1584    0.2723 27    -0.5817  0.5608
#7        satisfation_level      level_of_education   0.0699    0.1700 26     0.4113  0.6809
#8        satisfation_level          Residence_time  -0.0403    0.0611 26    -0.6592  0.5097
#9        satisfation_level                  gender   1.2067    1.0204 26     1.1826  0.2370
#10       satisfation_level               happiness   2.3302    1.0574 26     2.2038  0.0275
#11       satisfation_level professional_occupation  -0.0652    0.6224 26    -0.1048  0.9166
#12       satisfation_level          household_size   0.3553    0.2786 26     1.2754  0.2022
#13       satisfation_level                     age   0.0626    0.0700 26     0.8935  0.3716
#14          household_size      level_of_education  -0.0371    0.0249 30    -1.4904  0.1361
#15          household_size                  gender  -0.1732    0.1468 30    -1.1796  0.2382
#16          household_size                     age  -0.0072    0.0049 30    -1.4783  0.1393
#17      level_of_education                     age  -0.0742    0.0304 31    -2.4389  0.0207
#18      level_of_education                  gender  -0.3098    1.0232 31    -0.3028  0.7641
#19          Residence_time          household_size  -1.4090    0.8729 30    -1.6142  0.1170
#20          Residence_time                     age   0.9435    0.0961 30     9.8208  0.0000
#21          Residence_time                  gender   1.6599    3.2544 30     0.5100  0.6138
#22 professional_occupation      level_of_education   0.0088    0.0497 29     0.1770  0.8608
#23 professional_occupation          Residence_time   0.0128    0.0157 29     0.8136  0.4225
#24 professional_occupation                  gender   0.4365    0.2873 29     1.5196  0.1394
#25 professional_occupation                     age   0.0089    0.0180 29     0.4942  0.6249
#Std.Estimate    
#1        0.2701    
#2       -0.9033    
#3        0.0825    
#4       -0.4672   *
#5        1.0031   *
#6       -0.1215    
#7        0.0922    
#8       -0.3197    
#9        0.2556    
#10       0.4936   *
#11      -0.0242    
#12       0.2862    
#13       0.4456    
#14           NA    
#15           NA    
#16           NA    
#17      -0.4009   *
#18      -0.0498    
#19      -0.1429    
#20       0.8458 ***
#21       0.0443    
#22       0.0312    
#23       0.2732    
#24       0.2490    
#25       0.1703    

#$R2
#Response                      family     link     method R.squared
#1               happiness                    binomial    logit nagelkerke      0.44
#2       satisfation_level                    binomial    logit nagelkerke      0.40
#3          household_size Negative Binomial(179081.8)      log nagelkerke      0.23
#4      level_of_education                    gaussian identity nagelkerke      0.79
#5          Residence_time                    gaussian identity nagelkerke      1.00
#6 professional_occupation                    gaussian identity nagelkerke      0.32

#-------------------------------------------------------


# subsetting the dataset for Manamakoteng community

Lesetleng <- subset(dat_all,village=="Lesetleng")

# no run the model on Lesetleng community dataset

model_Lesetleng=psem(
  glm(happiness~level_of_education+Residence_time+gender+professional_occupation+age+household_size,family=binomial,data=Lesetleng),
  glm(satisfation_level~level_of_education+Residence_time+gender+happiness+professional_occupation+household_size+age,family=binomial,data=Lesetleng),
  glm.nb(household_size~level_of_education+gender+age,data=Lesetleng),
  glm(level_of_education~age+gender,data=Lesetleng),
  glm(Residence_time~household_size+age+gender,data=Lesetleng),
  glm(professional_occupation~level_of_education+Residence_time+gender+age,data=Lesetleng)
)
summary(model_Lesetleng)

# Results below

# $Cstat
#Fisher.C df P.Value
#1    3.824  4    0.43

#$IC
#AIC     AICc     BIC  K  n
#1 73.824 -590.592 125.125 35 32

#$coefficients
#Response               Predictor Estimate  Std.Error DF Crit.Value P.Value
#1                happiness      level_of_education  -0.2672     0.2963 25    -0.9020  0.3671
#2                happiness          Residence_time   0.0368     0.0428 25     0.8597  0.3899
#3                happiness                  gender  -2.1516     1.1186 25    -1.9235  0.0544
#4                happiness professional_occupation   1.0296     0.7011 25     1.4684  0.1420
#5                happiness                     age  -0.0578     0.0460 25    -1.2568  0.2088
#6                happiness          household_size  -0.1399     0.2392 25    -0.5849  0.5586
#7        satisfation_level      level_of_education  -0.3643     0.6109 24    -0.5963  0.5510
#8        satisfation_level          Residence_time  -0.9357   314.2779 24    -0.0030  0.9976
#9        satisfation_level                  gender  48.6730 22865.3089 24     0.0021  0.9983
#10       satisfation_level               happiness  75.5699 19192.5043 24     0.0039  0.9969
#11       satisfation_level professional_occupation -24.6407  7458.9743 24    -0.0033  0.9974
#12       satisfation_level          household_size   0.5092     0.8255 24     0.6168  0.5373
#13       satisfation_level                     age   0.8692   314.2780 24     0.0028  0.9978
#14          household_size      level_of_education  -0.0887     0.0508 28    -1.7463  0.0808
#15          household_size                  gender  -0.4407     0.1750 28    -2.5183  0.0118
#16          household_size                     age  -0.0111     0.0055 28    -2.0360  0.0417
#17      level_of_education                     age  -0.0588     0.0182 29    -3.2242  0.0031
#18      level_of_education                  gender  -0.1372     0.7186 29    -0.1909  0.8499
#19          Residence_time          household_size  -0.2093     1.0895 28    -0.1921  0.8491
#20          Residence_time                     age   0.8512     0.1131 28     7.5250  0.0000
#21          Residence_time                  gender   5.1200     4.7736 28     1.0726  0.2926
#22 professional_occupation      level_of_education   0.1098     0.0687 27     1.5968  0.1220
#23 professional_occupation          Residence_time   0.0045     0.0116 27     0.3892  0.7002
#24 professional_occupation                  gender   0.4243     0.2655 27     1.5979  0.1217
#25 professional_occupation                     age   0.0243     0.0118 27     2.0602  0.0491
#Std.Estimate    
#1       -0.2711    
#2        0.3369    
#3       -0.4922    
#4        0.3846    
#5       -0.5208    
#6       -0.1390    
#7       -0.0223    
#8       -0.5157    
#9        0.6707    
#10       1.0216    
#11      -0.5545    
#12       0.0305    
#13       0.4718    
#14           NA    
#15           NA   *
#16           NA   *
#17      -0.5225  **
#18      -0.0309    
#19      -0.0227    
#20       0.8385 ***
#21       0.1280    
#22       0.2980    
#23       0.1108    
#24       0.2598    
#25       0.5858   *
  
#  $R2
#                Response                      family     link     method R.squared
#1               happiness                    binomial    logit nagelkerke      0.26
#2       satisfation_level                    binomial    logit nagelkerke      0.91
#3          household_size Negative Binomial(82823.66)      log nagelkerke      0.39
#4      level_of_education                    gaussian identity nagelkerke      0.72
#5          Residence_time                    gaussian identity nagelkerke      1.00
#6 professional_occupation                    gaussian identity nagelkerke      0.42

#-----------------------------------------------

# subsetting the dataset for Moruleng community

Moruleng <- subset(dat_all,village=="Moruleng")

# no run the model on Lesetleng community dataset

model_Moruleng=psem(
  glm(happiness~level_of_education+Residence_time+gender+professional_occupation+age+household_size,family=binomial,data=Moruleng),
  glm(satisfation_level~level_of_education+Residence_time+gender+happiness+professional_occupation+household_size+age,family=binomial,data=Moruleng),
  glm.nb(household_size~level_of_education+gender+age,data=Moruleng),
  glm(level_of_education~age+gender,data=Moruleng),
  glm(Residence_time~household_size+age+gender,data=Moruleng),
  glm(professional_occupation~level_of_education+Residence_time+gender+age,data=Moruleng)
)
summary(model_Moruleng)

# Results below

#$Cstat
#Fisher.C df P.Value
#1    1.697  4   0.791

#$IC
#AIC     AICc     BIC  K  n
#1 71.697 -358.485 120.739 35 30

#$coefficients
#Response               Predictor  Estimate   Std.Error DF Crit.Value P.Value
#1                happiness      level_of_education   -0.4059      0.3627 23    -1.1191  0.2631
#2                happiness          Residence_time    0.0426      0.0766 23     0.5565  0.5779
#3                happiness                  gender   -1.0904      1.2365 23    -0.8819  0.3778
#4                happiness professional_occupation    1.5049      0.7558 23     1.9910  0.0465
#5                happiness                     age   -0.1487      0.1167 23    -1.2740  0.2027
#6                happiness          household_size    0.0769      0.2474 23     0.3110  0.7558
#7        satisfation_level      level_of_education   77.2008  29961.4598 22     0.0026  0.9979
#8        satisfation_level          Residence_time  -37.4842  14104.3715 22    -0.0027  0.9979
#9        satisfation_level                  gender   93.1040  59746.1027 22     0.0016  0.9988
#10       satisfation_level               happiness  872.3561 322723.9290 22     0.0027  0.9978
#11       satisfation_level professional_occupation -314.4040 120340.1851 22    -0.0026  0.9979
#12       satisfation_level          household_size  -22.7326   9712.8288 22    -0.0023  0.9981
#13       satisfation_level                     age   42.7963  16138.2717 22     0.0027  0.9979
#14          household_size      level_of_education    0.0241      0.0535 26     0.4513  0.6518
#15          household_size                  gender   -0.1789      0.1662 26    -1.0765  0.2817
#16          household_size                     age   -0.0069      0.0060 26    -1.1501  0.2501
#17      level_of_education                     age    0.0153      0.0199 27     0.7675  0.4495
#18      level_of_education                  gender   -0.2416      0.6073 27    -0.3978  0.6939
#19          Residence_time          household_size    0.4192      0.5801 26     0.7226  0.4764
#20          Residence_time                     age    1.0045      0.0791 26    12.6963  0.0000
#21          Residence_time                  gender    6.2856      2.4167 26     2.6009  0.0151
#22 professional_occupation      level_of_education   -0.0085      0.1085 25    -0.0786  0.9379
#23 professional_occupation          Residence_time   -0.0551      0.0282 25    -1.9527  0.0621
#24 professional_occupation                  gender    0.4202      0.3802 25     1.1050  0.2797
#25 professional_occupation                     age    0.0773      0.0303 25     2.5516  0.0172
#Std.Estimate    
#1       -0.2424    
#2        0.2650    
#3       -0.2037    
#4        0.5513   *
#5       -0.8480    
#6        0.0614    
#7        0.2748    
#8       -1.3889    
#9        0.1037    
#10       0.9500    
#11      -0.6865    
#12      -0.1080    
#13       1.4544    
#14           NA    
#15           NA    
#16           NA    
#17       0.1458    
#18      -0.0756    
#19       0.0538    
#20       0.9212 ***
#21       0.1889   *
#22      -0.0139    
#23      -0.9352    
#24       0.2142    
#25       1.2030   *
  
#$R2
#Response                      family     link     method R.squared
#1               happiness                    binomial    logit nagelkerke      0.31
#2       satisfation_level                    binomial    logit nagelkerke      1.00
#3          household_size Negative Binomial(93196.24)      log nagelkerke      0.14
#4      level_of_education                    gaussian identity nagelkerke      0.07
#5          Residence_time                    gaussian identity nagelkerke      1.00
#6 professional_occupation                    gaussian identity nagelkerke      0.33

# ----------------------------------------

# subsetting the dataset for Moruleng community

Ramoga <- subset(dat_all,village=="Ramoga")

# no run the model on Ramoga community dataset

model_Ramoga=psem(
  glm(happiness~level_of_education+Residence_time+gender+professional_occupation+age+household_size,family=binomial,data=Ramoga),
  glm(satisfation_level~level_of_education+Residence_time+gender+happiness+professional_occupation+household_size+age,family=binomial,data=Ramoga),
  glm.nb(household_size~level_of_education+gender+age,data=Ramoga),
  glm(level_of_education~age+gender,data=Ramoga),
  glm(Residence_time~household_size+age+gender,data=Ramoga),
  glm(professional_occupation~level_of_education+Residence_time+gender+age,data=Ramoga)
)
summary(model_Ramoga)

# Results

# $Cstat
#Fisher.C df P.Value
#1    5.279  4    0.26

#$IC
#AIC     AICc     BIC  K  n
#1 75.279 -376.395 124.321 35 30

#$coefficients
#Response               Predictor Estimate Std.Error DF Crit.Value P.Value
#1                happiness      level_of_education   0.3544    0.2672 23     1.3265  0.1847
#2                happiness          Residence_time   0.0145    0.0378 23     0.3834  0.7014
#3                happiness                  gender  -0.1222    1.0049 23    -0.1216  0.9032
#4                happiness professional_occupation   0.1289    0.4869 23     0.2648  0.7912
#5                happiness                     age  -0.0113    0.0408 23    -0.2760  0.7826
#6                happiness          household_size   0.1538    0.1796 23     0.8563  0.3918
#7        satisfation_level      level_of_education   0.0940    0.2361 22     0.3980  0.6906
#8        satisfation_level          Residence_time   0.0149    0.0400 22     0.3725  0.7095
#9        satisfation_level                  gender   0.4424    1.0156 22     0.4357  0.6631
#10       satisfation_level               happiness   2.6968    1.1038 22     2.4433  0.0146
#11       satisfation_level professional_occupation  -0.3628    0.5104 22    -0.7108  0.4772
#12       satisfation_level          household_size  -0.0469    0.1934 22    -0.2424  0.8085
#13       satisfation_level                     age   0.0144    0.0415 22     0.3475  0.7282
#14          household_size      level_of_education  -0.0186    0.0467 26    -0.3981  0.6905
#15          household_size                  gender  -0.1516    0.2317 26    -0.6543  0.5129
#16          household_size                     age   0.0056    0.0088 26     0.6325  0.5271
#17      level_of_education                     age  -0.1087    0.0306 27    -3.5481  0.0014
#18      level_of_education                  gender  -1.6825    0.9037 27    -1.8618  0.0736
#19          Residence_time          household_size   0.1910    0.9713 26     0.1966  0.8457
#20          Residence_time                     age   0.5039    0.1673 26     3.0124  0.0057
#21          Residence_time                  gender   6.2262    4.8706 26     1.2783  0.2124
#22 professional_occupation      level_of_education   0.0826    0.0829 25     0.9958  0.3289
#23 professional_occupation          Residence_time   0.0073    0.0157 25     0.4654  0.6457
#24 professional_occupation                  gender  -0.3250    0.3945 25    -0.8239  0.4178
#25 professional_occupation                     age   0.0080    0.0160 25     0.5032  0.6192

#Std.Estimate   
#1        0.4719   
#2        0.0973   
#3       -0.0287   
#4        0.0573   
#5       -0.0780   
#6        0.1813   
#7        0.1161   
#8        0.0926   
#9        0.0964   
#10       0.5749  *
#11      -0.1497   
#12      -0.0513   
#13       0.0926   
#14           NA   
#15           NA   
#16           NA   
#17      -0.5656 **
#18      -0.2968   
#19       0.0336   
#20       0.5205 **
#21       0.2181   
#22       0.2473   
#23       0.1104   
#24      -0.1717   
#25       0.1251   

#$R2
#Response                     family     link     method R.squared
#1               happiness                   binomial    logit nagelkerke      0.23
#2       satisfation_level                   binomial    logit nagelkerke      0.37
#3          household_size Negative Binomial(12.0683)      log nagelkerke      0.09
#4      level_of_education                   gaussian identity nagelkerke      0.92
#5          Residence_time                   gaussian identity nagelkerke      1.00
#6 professional_occupation                   gaussian identity nagelkerke      0.13


# ------------------------------------------------------

# subsetting the dataset for Legkraal community

Legkraal <- subset(dat_all,village=="Legkraal")

# no run the model on Ramoga community dataset

model_Legkraal=psem(
  glm(happiness~level_of_education+Residence_time+gender+professional_occupation+age+household_size,family=binomial,data=Legkraal),
  glm(satisfation_level~level_of_education+Residence_time+gender+happiness+professional_occupation+household_size+age,family=binomial,data=Legkraal),
  glm.nb(household_size~level_of_education+gender+age,data=Legkraal),
  glm(level_of_education~age+gender,data=Legkraal),
  glm(Residence_time~household_size+age+gender,data=Legkraal),
  glm(professional_occupation~level_of_education+Residence_time+gender+age,data=Legkraal)
)
summary(model_Legkraal)

# Results

# $Cstat
#Fisher.C df P.Value
#1    5.241  4   0.263

#$IC
#    AIC     AICc     BIC  K  n
#1 75.241 -601.928 126.542 35 32

#$coefficients
#Response               Predictor Estimate Std.Error DF Crit.Value P.Value
#1                happiness      level_of_education  -0.1898    0.2042 25    -0.9293  0.3528
#2                happiness          Residence_time   0.0383    0.0337 25     1.1366  0.2557
#3                happiness                  gender   0.6213    1.0858 25     0.5722  0.5672
#4                happiness professional_occupation  -0.0822    0.5846 25    -0.1406  0.8882
#5                happiness                     age  -0.0344    0.0479 25    -0.7188  0.4723
#6                happiness          household_size  -0.1340    0.2701 25    -0.4961  0.6198
#7        satisfation_level      level_of_education   0.3565    0.2841 24     1.2551  0.2095
#8        satisfation_level          Residence_time   0.0048    0.0406 24     0.1177  0.9063
#9        satisfation_level                  gender   0.0449    1.2032 24     0.0373  0.9702
#10       satisfation_level               happiness   2.4394    1.1500 24     2.1213  0.0339
#11       satisfation_level professional_occupation   0.2984    0.6490 24     0.4598  0.6457
#12       satisfation_level          household_size   0.6700    0.3318 24     2.0193  0.0435
#13       satisfation_level                     age   0.0228    0.0525 24     0.4345  0.6639
#14          household_size      level_of_education  -0.0060    0.0481 28    -0.1250  0.9005
#15          household_size                  gender   0.1425    0.2120 28     0.6723  0.5014
#16          household_size                     age  -0.0123    0.0079 28    -1.5636  0.1179
#17      level_of_education                     age  -0.0749    0.0271 29    -2.7608  0.0099
#18      level_of_education                  gender  -0.5775    0.8440 29    -0.6842  0.4993
#19          Residence_time          household_size   0.1853    1.6262 28     0.1140  0.9101
#20          Residence_time                     age   0.9291    0.1701 28     5.4631  0.0000
#21          Residence_time                  gender   0.1313    5.0296 28     0.0261  0.9794
#22 professional_occupation      level_of_education   0.1393    0.0609 27     2.2851  0.0304
#23 professional_occupation          Residence_time   0.0059    0.0105 27     0.5588  0.5809
#24 professional_occupation                  gender   1.1990    0.2670 27     4.4913  0.0001
#25 professional_occupation                     age   0.0107    0.0146 27     0.7320  0.4705

#Std.Estimate    
#1       -0.2441    
#2        0.3765    
#3        0.1571    
#4       -0.0393    
#5       -0.2709    
#6       -0.1113    
#7        0.3560    
#8        0.0365    
#9        0.0088    
#10       0.4859   *
#11       0.1109    
#12       0.4319   *
#13       0.1395    
#14           NA    
#15           NA    
#16           NA    
#17      -0.4582  **
#18      -0.1135    
#19       0.0157    
#20       0.7445 ***
#21       0.0034    
#22       0.3741   *
#23       0.1205    
#24       0.6334 ***
#25       0.1758    

#$R2
#Response                      family     link     method R.squared
#1               happiness                    binomial    logit nagelkerke      0.13
#2       satisfation_level                    binomial    logit nagelkerke      0.41
#3          household_size Negative Binomial(71616.89)      log nagelkerke      0.21
#4      level_of_education                    gaussian identity nagelkerke      0.72
#5          Residence_time                    gaussian identity nagelkerke      1.00
#6 professional_occupation                    gaussian identity nagelkerke      0.58
